# Supplementary material for: rac-Ethyl (2Z)-3-{2-[(Z)-4-eth­oxy-4-oxobut-2-en-2-yl­amino]­cyclo­hexyl­amino}­but-2-enoate
Source: Acta Crystallogr Sect E Struct Rep Online. 2011 Apr 29;67(Pt 5):o1269–70. doi: 10.1107/S1600536811015248 (PMC3089325; doi:10.1107/S1600536811015248)
Supplement: Supplementary file 1 [file e-67-o1269-sup1.cif]

##############################################################################
#                                                                            #
# This CIF contains the data in a paper accepted for publication in          #
# Acta Crystallographica Section E. It conforms to the requirements of       #
# Notes for Authors for Acta Crystallographica Section E, and has been       #
# peer reviewed under the auspices of the IUCr Commission on Journals.       #
#                                                                            #
# Full details of the Crystallographic Information File format               #
# are given in the paper "The Crystallographic Information File (CIF):       #
# a New Standard Archive File for Crystallography" by S. R. Hall, F. H.      #
# Allen and I. D. Brown [Acta Cryst. (1991), A47, 655-685].                  #
#                                                                            #
# The current version of the core CIF dictionary is obtainable from          #
# ftp://ftp.iucr.org/pub/cif_core.dic.                                       #
#                                                                            #
# Software is freely available for graphical display of the structure(s)     #
# in this CIF. For information consult the CIF software page                 #
# http://www.iucr.org/resources/cif/software.                                #
#                                                                            #
# This file may be used for bona fide research purposes within the           #
# scientific community so long as proper attribution is given to the journal # 
# article from which it was obtained.                                        #
#                                                                            #
##############################################################################
data_global
_audit_creation_method     'ModiCIF v2.00'
_journal_date_recd_electronic     2011-04-20
_journal_date_accepted     2011-04-22
_journal_name_full     'Acta Crystallographica, Section E'
_journal_year     2011
_journal_volume     67
_journal_issue      5
_journal_page_first     o1269
_journal_page_last     o1270
_journal_paper_category     QO
_journal_coeditor_code     GK2371
_publ_contact_author
;
 Prof. Corrado Rizzoli
 Universit\'a degli Studi di Parma
 Dipartimento di Chimica Generale ed Inorganica
 Chimica Analitica, Chimica Fisica
 Viale G. P. Usberti 17/A
 I-43100 Parma
 Italy
;
_publ_contact_author_email     'corrado.rizzoli@unipr.it'
_publ_contact_author_fax     '[++39]521 905 556'
_publ_contact_author_phone     '[++39]521 905 449'
_publ_section_title
;\
<i>rac</i>-Ethyl
(2<i>Z</i>)-3-{2-[(<i>Z</i>)-4-ethoxy-4-oxobut-2-en-2-ylamino]\
cyclohexylamino}but-2-enoate
;
loop_
    _publ_author_name
    _publ_author_address
    'Mohamed Anoir Harrad'
;    Equipe de Chimie de Coordination et Catalyse
     Facult\'e des Sciences-Semlalia
     BP 2390
     40001 Marrakech
     Morocco
;
    'Brahim Boualy'
;    Equipe de Chimie de Coordination et Catalyse
     Facult\'e des Sciences-Semlalia
     BP 2390
     40001 Marrakech
     Morocco
;
    'Mustapha Ait Ali'
;    Equipe de Chimie de Coordination et Catalyse
     Facult\'e des Sciences-Semlalia
     BP 2390
     40001 Marrakech
     Morocco
;
    'Larbi El Firdoussi'
;    Equipe de Chimie de Coordination et Catalyse
     Facult\'e des Sciences-Semlalia
     BP 2390
     40001 Marrakech
     Morocco
;
    'Corrado Rizzoli'
;    Dipartimento di Chimica Generale ed Inorganica
     Chimica Analitica, Chimica Fisica
     Universit\'a degli Studi di Parma
     Viale G. P. Usberti 17/A
     I-43124 Parma
     Italy
;
data_I
_chemical_name_systematic
;
<i>rac</i>-Ethyl (2<i>Z</i>)-3-{2-[(<i>Z</i>)-4-ethoxy-
4-oxobut-2-en-2-ylamino]cyclohexylamino}but-2-enoate
;
_chemical_name_common     ?
_chemical_formula_moiety     'C18 H30 N2 O4'
_chemical_formula_sum     'C18 H30 N2 O4'
_chemical_formula_iupac     'C18 H30 N2 O4'
_chemical_formula_weight     338.44
_chemical_melting_point     ?
_symmetry_cell_setting     triclinic
_symmetry_space_group_name_H-M     'P -1'
_symmetry_space_group_name_Hall     '-P 1'
loop_
    _symmetry_equiv_pos_as_xyz
    'x,y,z'
    '-x,-y,-z'
_cell_length_a     11.1424(9)
_cell_length_b     12.7445(6)
_cell_length_c     16.3298(11)
_cell_angle_alpha     90.904(6)
_cell_angle_beta     109.222(6)
_cell_angle_gamma     114.048(5)
_cell_volume     1969.1(3)
_cell_formula_units_Z     4
_cell_measurement_reflns_used     48
_cell_measurement_theta_min     18.40
_cell_measurement_theta_max     29.82
_cell_measurement_temperature     294(2)
_exptl_crystal_description     'irregular block'
_exptl_crystal_colour     colourless
_exptl_crystal_size_max     0.18
_exptl_crystal_size_mid     0.15
_exptl_crystal_size_min     0.10
_exptl_crystal_density_diffrn     1.142
_exptl_crystal_density_meas     ?
_exptl_crystal_density_method     'not measured'
_exptl_crystal_F_000     736
_exptl_absorpt_coefficient_mu     0.650
_exptl_absorpt_correction_type     none
_exptl_absorpt_process_details     ?
_exptl_absorpt_correction_T_min     ?
_exptl_absorpt_correction_T_max     ?
_exptl_special_details
;
;
_diffrn_ambient_temperature     294(2)
_diffrn_radiation_type     CuK\a
_diffrn_radiation_wavelength     1.54178
_diffrn_radiation_source     'fine-focus sealed tube'
_diffrn_radiation_monochromator     graphite
_diffrn_measurement_device     'Siemens AED'
_diffrn_measurement_method     '\q/2\q'
_diffrn_reflns_number     7461
_diffrn_reflns_av_R_equivalents     0.0055
_diffrn_reflns_av_sigmaI/netI     0.0083
_diffrn_reflns_theta_min     2.91
_diffrn_reflns_theta_max     68.00
_diffrn_reflns_theta_full     68.00
_diffrn_measured_fraction_theta_max     1.000
_diffrn_measured_fraction_theta_full     1.000
_diffrn_reflns_limit_h_min     -13
_diffrn_reflns_limit_h_max     12
_diffrn_reflns_limit_k_min     -15
_diffrn_reflns_limit_k_max     9
_diffrn_reflns_limit_l_min     -18
_diffrn_reflns_limit_l_max     19
_diffrn_standards_number     3
_diffrn_standards_interval_count     100
_diffrn_standards_interval_time     ?
_diffrn_standards_decay_%     0.02
_refine_special_details
;
Refinement of <i>F</i>^2^ against ALL reflections. The weighted <i>R</i>-factor
<i>wR</i> and goodness of fit <i>S</i> are based on <i>F</i>^2^, conventional
<i>R</i>-factors <i>R</i> are based on <i>F</i>, with <i>F</i> set to zero for
negative <i>F</i>^2^. The threshold expression of <i>F</i>^2^ >
\s(<i>F</i>^2^) is used only for calculating <i>R</i>-factors(gt) <i>etc</i>.
and is not relevant to the choice of reflections for refinement.
<i>R</i>-factors based on <i>F</i>^2^ are statistically about twice as large
as those based on <i>F</i>, and <i>R</i>- factors based on ALL data will be
even larger.
;
_reflns_number_total     7189
_reflns_number_gt     5826
_reflns_threshold_expression     I>2\s(I)
_refine_ls_structure_factor_coef     Fsqd
_refine_ls_matrix_type     full
_refine_ls_R_factor_all     0.0437
_refine_ls_R_factor_gt     0.0341
_refine_ls_wR_factor_gt     0.0893
_refine_ls_wR_factor_ref     0.1055
_refine_ls_goodness_of_fit_ref     1.155
_refine_ls_restrained_S_all     1.156
_refine_ls_number_reflns     7189
_refine_ls_number_parameters     467
_refine_ls_number_restraints     8
_refine_ls_hydrogen_treatment     mixed
_refine_ls_weighting_scheme     calc
_refine_ls_weighting_details
         'calc w=1/[\s^2^(Fo^2^)+(0.0604P)^2^+0.0296P] where P=(Fo^2^+2Fc^2^)/3'
_atom_sites_solution_hydrogens     geom
_atom_sites_solution_primary     direct
_atom_sites_solution_secondary     difmap
_refine_ls_shift/su_max     0.000
_refine_ls_shift/su_mean     0.000
_refine_diff_density_max     0.192
_refine_diff_density_min     -0.135
_refine_ls_extinction_method     '<i>SHELXL97</i> (Sheldrick, 2008)'
_refine_ls_extinction_coef     0.0100(5)
_refine_ls_abs_structure_details     ?
_refine_ls_abs_structure_Flack     ?
loop_
    _atom_type_symbol
    _atom_type_description
    _atom_type_scat_dispersion_real
    _atom_type_scat_dispersion_imag
    _atom_type_scat_source
    'O' 'O' 0.0492 0.0322
                         'International Tables Vol C Tables 4.2.6.8 and 6.1.1.4'
    'N' 'N' 0.0311 0.0180
                         'International Tables Vol C Tables 4.2.6.8 and 6.1.1.4'
    'H' 'H' 0.0000 0.0000
                         'International Tables Vol C Tables 4.2.6.8 and 6.1.1.4'
    'C' 'C' 0.0181 0.0091
                         'International Tables Vol C Tables 4.2.6.8 and 6.1.1.4'
_computing_data_collection     '<i>AED</i> (Belletti <i>et al.</i>, 1993)'
_computing_cell_refinement     '<i>AED</i> (Belletti <i>et al.</i>, 1993)'
_computing_data_reduction     '<i>AED</i> (Belletti <i>et al.</i>, 1993)'
_computing_structure_solution     '<i>SIR97</i> (Altomare <i>et al.</i>, 1999)'
_computing_structure_refinement     '<i>SHELXL97</i> (Sheldrick, 2008)'
_computing_molecular_graphics
;
<i>ORTEP-3 for Windows</i> (Farrugia, 1997) and <i>SCHAKAL97</i>
(Keller, 1997)
;
_computing_publication_material
         '<i>SHELXL97</i> (Sheldrick, 2008) and <i>PARST95</i> (Nardelli, 1995)'
loop_
    _atom_site_type_symbol
    _atom_site_label
    _atom_site_fract_x
    _atom_site_fract_y
    _atom_site_fract_z
    _atom_site_U_iso_or_equiv
    _atom_site_adp_type
    _atom_site_calc_flag
    _atom_site_refinement_flags
    _atom_site_occupancy
    _atom_site_symmetry_multiplicity
    _atom_site_disorder_assembly
    _atom_site_disorder_group
    O O1 0.65218(9) 0.84797(6) 0.08853(5) 0.0814(2) Uani d . 1 1 . .
    O O2 0.58185(10) 0.74147(7) -0.04449(5) 0.0864(2) Uani d . 1 1 . .
    O O3 0.11165(8) 0.64888(7) 0.18740(5) 0.0774(2) Uani d . 1 1 . .
    O O4 -0.03250(9) 0.73472(8) 0.13437(6) 0.0912(3) Uani d . 1 1 . .
    O O5 -0.19007(10) 0.18776(8) 0.38766(5) 0.0895(3) Uani d . 1 1 A .
    O O6A -0.1211(2) 0.10330(16) 0.50344(14) 0.0829(5) Uani d PD 0.704(2) 1 A 1
    O O6B -0.0647(6) 0.1425(4) 0.5121(4) 0.0829(5) Uani d PD 0.296(2) 1 A 2
    O O7 0.34330(8) 0.27768(7) 0.26921(6) 0.0846(2) Uani d . 1 1 . .
    O O8 0.52581(9) 0.38869(8) 0.39309(7) 0.0963(3) Uani d D 1 1 . .
    N N1 0.55037(10) 0.72198(8) 0.20595(6) 0.0684(2) Uani d . 1 1 . .
    H H1N 0.5994(13) 0.7854(12) 0.1927(8) 0.082(4) Uiso d . 1 1 . .
    N N2 0.38841(10) 0.79819(8) 0.27442(7) 0.0727(2) Uani d . 1 1 . .
    H H2N 0.3211(14) 0.7281(12) 0.2553(8) 0.084(4) Uiso d . 1 1 . .
    N N3 -0.13927(10) 0.13606(8) 0.24363(6) 0.0687(2) Uani d . 1 1 . .
    H H3N -0.1697(13) 0.1707(11) 0.2705(8) 0.080(4) Uiso d . 1 1 . .
    N N4 0.11045(10) 0.32223(9) 0.23049(6) 0.0719(2) Uani d . 1 1 . .
    H H4N 0.1472(13) 0.2852(11) 0.2165(8) 0.082(4) Uiso d . 1 1 . .
    C C1 0.55684(11) 0.71559(9) 0.29601(6) 0.0635(2) Uani d . 1 1 . .
    H H1 0.4829 0.6400 0.2960 0.076 Uiso calc R 1 1 . .
    C C2 0.69934(12) 0.72291(10) 0.35581(8) 0.0756(3) Uani d . 1 1 . .
    H H2A 0.7131 0.6592 0.3338 0.091 Uiso calc R 1 1 . .
    H H2B 0.7744 0.7955 0.3542 0.091 Uiso calc R 1 1 . .
    C C3 0.70863(14) 0.71697(11) 0.45078(8) 0.0846(3) Uani d . 1 1 . .
    H H3A 0.6395 0.6415 0.4536 0.102 Uiso calc R 1 1 . .
    H H3B 0.8018 0.7256 0.4871 0.102 Uiso calc R 1 1 . .
    C C4 0.68137(14) 0.81250(11) 0.48572(8) 0.0863(3) Uani d . 1 1 . .
    H H4A 0.7565 0.8879 0.4890 0.104 Uiso calc R 1 1 . .
    H H4B 0.6816 0.8045 0.5447 0.104 Uiso calc R 1 1 . .
    C C5 0.53939(13) 0.80654(11) 0.42641(8) 0.0819(3) Uani d . 1 1 . .
    H H5A 0.4639 0.7346 0.4285 0.098 Uiso calc R 1 1 . .
    H H5B 0.5272 0.8710 0.4487 0.098 Uiso calc R 1 1 . .
    C C6 0.52777(11) 0.81168(9) 0.33084(7) 0.0664(2) Uani d . 1 1 . .
    H H6 0.5987 0.8876 0.3285 0.080 Uiso calc R 1 1 . .
    C C7 0.48965(10) 0.63196(8) 0.13905(6) 0.0608(2) Uani d . 1 1 . .
    C C8 0.40309(15) 0.51312(10) 0.15353(9) 0.0937(4) Uani d . 1 1 . .
    H H8A 0.4628 0.4896 0.1987 0.141 Uiso calc R 1 1 . .
    H H8B 0.3609 0.4582 0.0998 0.141 Uiso calc R 1 1 . .
    H H8C 0.3302 0.5155 0.1714 0.141 Uiso calc R 1 1 . .
    C C9 0.50447(10) 0.64528(9) 0.05978(7) 0.0648(2) Uani d . 1 1 . .
    H H9 0.4586 0.5793 0.0162 0.078 Uiso calc R 1 1 . .
    C C10 0.58526(11) 0.75309(9) 0.03918(7) 0.0655(2) Uani d . 1 1 . .
    C C11 0.65923(17) 0.84598(13) -0.07360(9) 0.0971(4) Uani d . 1 1 . .
    H H11A 0.6510 0.9113 -0.0488 0.117 Uiso calc R 1 1 . .
    H H11B 0.6176 0.8358 -0.1372 0.117 Uiso calc R 1 1 . .
    C C12 0.80899(19) 0.87259(17) -0.04739(13) 0.1255(6) Uani d . 1 1 . .
    H H12A 0.8566 0.9426 -0.0674 0.188 Uiso calc R 1 1 . .
    H H12B 0.8177 0.8091 -0.0732 0.188 Uiso calc R 1 1 . .
    H H12C 0.8508 0.8836 0.0156 0.188 Uiso calc R 1 1 . .
    C C13 0.34359(13) 0.88097(10) 0.25392(8) 0.0779(3) Uani d . 1 1 . .
    C C14 0.45322(18) 1.00673(12) 0.28361(13) 0.1315(7) Uani d . 1 1 . .
    H H14A 0.4072 1.0572 0.2707 0.197 Uiso calc R 1 1 . .
    H H14B 0.5175 1.0224 0.2531 0.197 Uiso calc R 1 1 . .
    H H14C 0.5046 1.0204 0.3459 0.197 Uiso calc R 1 1 . .
    C C15 0.20513(13) 0.85458(10) 0.20757(7) 0.0795(3) Uani d . 1 1 . .
    H H15 0.1805 0.9157 0.1951 0.095 Uiso calc R 1 1 . .
    C C16 0.09706(12) 0.73879(10) 0.17749(7) 0.0699(3) Uani d . 1 1 . .
    C C17 -0.15032(13) 0.61954(12) 0.10095(8) 0.0878(4) Uani d . 1 1 . .
    H H17A -0.1213 0.5689 0.0757 0.105 Uiso calc R 1 1 . .
    H H17B -0.2272 0.6252 0.0544 0.105 Uiso calc R 1 1 . .
    C C18 -0.20206(15) 0.56635(16) 0.17051(10) 0.1087(5) Uani d . 1 1 . .
    H H18A -0.2798 0.4907 0.1452 0.163 Uiso calc R 1 1 . .
    H H18B -0.2327 0.6153 0.1950 0.163 Uiso calc R 1 1 . .
    H H18C -0.1270 0.5587 0.2161 0.163 Uiso calc R 1 1 . .
    C C19 -0.13341(11) 0.16744(9) 0.15936(7) 0.0646(2) Uani d . 1 1 . .
    H H19 -0.0979 0.1202 0.1354 0.077 Uiso calc R 1 1 . .
    C C20 -0.28197(12) 0.14077(10) 0.09474(7) 0.0760(3) Uani d . 1 1 . .
    H H20A -0.3426 0.0579 0.0856 0.091 Uiso calc R 1 1 . .
    H H20B -0.3214 0.1824 0.1197 0.091 Uiso calc R 1 1 . .
    C C21 -0.27846(14) 0.17667(11) 0.00643(8) 0.0837(3) Uani d . 1 1 . .
    H H21A -0.2467 0.1302 -0.0209 0.100 Uiso calc R 1 1 . .
    H H21B -0.3730 0.1616 -0.0324 0.100 Uiso calc R 1 1 . .
    C C22 -0.18062(14) 0.30461(12) 0.01838(8) 0.0833(3) Uani d . 1 1 . .
    H H22A -0.2169 0.3513 0.0410 0.100 Uiso calc R 1 1 . .
    H H22B -0.1776 0.3245 -0.0382 0.100 Uiso calc R 1 1 . .
    C C23 -0.03151(13) 0.33309(12) 0.08190(8) 0.0817(3) Uani d . 1 1 . .
    H H23A 0.0276 0.4162 0.0908 0.098 Uiso calc R 1 1 . .
    H H23B 0.0085 0.2926 0.0565 0.098 Uiso calc R 1 1 . .
    C C24 -0.03252(11) 0.29689(9) 0.17064(7) 0.0652(2) Uani d . 1 1 . .
    H H24 -0.0665 0.3432 0.1971 0.078 Uiso calc R 1 1 . .
    C C25 -0.07559(10) 0.07824(8) 0.29520(7) 0.0607(2) Uani d . 1 1 . .
    C C26 -0.00907(14) 0.01806(11) 0.25829(8) 0.0788(3) Uani d . 1 1 . .
    H H26A 0.0647 0.0746 0.2427 0.118 Uiso calc R 1 1 . .
    H H26B -0.0793 -0.0381 0.2069 0.118 Uiso calc R 1 1 . .
    H H26C 0.0300 -0.0209 0.3017 0.118 Uiso calc R 1 1 . .
    C C27 -0.07262(11) 0.07126(9) 0.37959(7) 0.0654(2) Uani d . 1 1 A .
    H H27 -0.0317 0.0267 0.4114 0.078 Uiso calc R 1 1 . .
    C C28 -0.12888(13) 0.12870(9) 0.42072(7) 0.0725(3) Uani d . 1 1 . .
    C C29A -0.1870(3) 0.14951(19) 0.54811(14) 0.0902(5) Uani d PD 0.704(2) 1 A 1
    H H29A -0.2160 0.0993 0.5888 0.108 Uiso calc PR 0.704(2) 1 A 1
    H H29B -0.2707 0.1505 0.5052 0.108 Uiso calc PR 0.704(2) 1 A 1
    C C30A -0.0877(3) 0.2695(2) 0.59710(16) 0.1157(7) Uani d PD 0.704(2) 1 A 1
    H H30A -0.1333 0.2985 0.6259 0.174 Uiso calc PR 0.704(2) 1 A 1
    H H30B -0.0598 0.3194 0.5568 0.174 Uiso calc PR 0.704(2) 1 A 1
    H H30C -0.0056 0.2683 0.6403 0.174 Uiso calc PR 0.704(2) 1 A 1
    C C29B -0.0883(6) 0.2124(5) 0.5686(3) 0.0902(5) Uani d PD 0.296(2) 1 A 2
    H H29C -0.0699 0.2880 0.5509 0.108 Uiso calc PR 0.296(2) 1 A 2
    H H29D -0.0242 0.2246 0.6288 0.108 Uiso calc PR 0.296(2) 1 A 2
    C C30B -0.2357(7) 0.1538(6) 0.5640(4) 0.1157(7) Uani d PD 0.296(2) 1 A 2
    H H30D -0.2509 0.2013 0.6020 0.174 Uiso calc PR 0.296(2) 1 A 2
    H H30E -0.2532 0.0796 0.5824 0.174 Uiso calc PR 0.296(2) 1 A 2
    H H30F -0.2988 0.1424 0.5045 0.174 Uiso calc PR 0.296(2) 1 A 2
    C C31 0.18551(11) 0.39366(9) 0.30854(7) 0.0653(2) Uani d . 1 1 B .
    C C32 0.11850(15) 0.45730(13) 0.34209(8) 0.0911(4) Uani d . 1 1 . .
    H H32A 0.0876 0.5000 0.2987 0.137 Uiso calc R 1 1 . .
    H H32B 0.1863 0.5105 0.3955 0.137 Uiso calc R 1 1 . .
    H H32C 0.0389 0.4020 0.3535 0.137 Uiso calc R 1 1 . .
    C C33 0.32099(11) 0.41186(9) 0.35799(7) 0.0692(3) Uani d . 1 1 . .
    H H33 0.3689 0.4659 0.4101 0.083 Uiso calc R 1 1 B .
    C C34 0.39224(11) 0.35293(9) 0.33421(8) 0.0701(3) Uani d . 1 1 B .
    C C35A 0.6064(10) 0.3370(8) 0.3684(8) 0.1107(14) Uani d PD 0.505(3) 1 B 1
    H H35A 0.5625 0.3052 0.3059 0.133 Uiso calc PR 0.505(3) 1 B 1
    H H35B 0.6079 0.2739 0.4005 0.133 Uiso calc PR 0.505(3) 1 B 1
    C C36A 0.7530(4) 0.4278(3) 0.3891(3) 0.1138(9) Uani d PD 0.505(3) 1 B 1
    H H36A 0.8069 0.3938 0.3736 0.171 Uiso calc PR 0.505(3) 1 B 1
    H H36B 0.7958 0.4591 0.4509 0.171 Uiso calc PR 0.505(3) 1 B 1
    H H36C 0.7510 0.4891 0.3561 0.171 Uiso calc PR 0.505(3) 1 B 1
    C C35B 0.6115(10) 0.3321(9) 0.3864(8) 0.1107(14) Uani d PD 0.495(3) 1 B 2
    H H35C 0.5535 0.2491 0.3655 0.133 Uiso calc PR 0.495(3) 1 B 2
    H H35D 0.6832 0.3434 0.4435 0.133 Uiso calc PR 0.495(3) 1 B 2
    C C36B 0.6779(4) 0.3848(3) 0.3239(3) 0.1138(9) Uani d PD 0.495(3) 1 B 2
    H H36D 0.7310 0.3454 0.3148 0.171 Uiso calc PR 0.495(3) 1 B 2
    H H36E 0.7401 0.4658 0.3472 0.171 Uiso calc PR 0.495(3) 1 B 2
    H H36F 0.6062 0.3777 0.2688 0.171 Uiso calc PR 0.495(3) 1 B 2
loop_
    _atom_site_aniso_label
    _atom_site_aniso_U_11
    _atom_site_aniso_U_22
    _atom_site_aniso_U_33
    _atom_site_aniso_U_12
    _atom_site_aniso_U_13
    _atom_site_aniso_U_23
    O1 0.0996(6) 0.0589(4) 0.0826(5) 0.0259(4) 0.0411(4) 0.0138(4)
    O2 0.1099(6) 0.0779(5) 0.0716(5) 0.0353(5) 0.0407(4) 0.0190(4)
    O3 0.0683(4) 0.0726(5) 0.0910(5) 0.0352(4) 0.0234(4) 0.0129(4)
    O4 0.0796(5) 0.0919(6) 0.0928(6) 0.0482(5) 0.0072(4) 0.0111(4)
    O5 0.1190(7) 0.1038(6) 0.0856(5) 0.0769(6) 0.0486(5) 0.0328(5)
    O6A 0.1189(17) 0.0739(12) 0.0744(7) 0.0502(11) 0.0471(12) 0.0226(9)
    O6B 0.1189(17) 0.0739(12) 0.0744(7) 0.0502(11) 0.0471(12) 0.0226(9)
    O7 0.0722(5) 0.0796(5) 0.0976(6) 0.0342(4) 0.0253(4) 0.0048(4)
    O8 0.0653(5) 0.0818(5) 0.1212(7) 0.0336(4) 0.0085(4) -0.0023(5)
    N1 0.0743(5) 0.0544(5) 0.0685(5) 0.0177(4) 0.0301(4) 0.0123(4)
    N2 0.0631(5) 0.0594(5) 0.0851(6) 0.0232(4) 0.0194(4) 0.0076(4)
    N3 0.0763(6) 0.0798(6) 0.0707(5) 0.0477(5) 0.0340(4) 0.0227(4)
    N4 0.0635(5) 0.0806(6) 0.0752(6) 0.0370(5) 0.0231(4) 0.0075(5)
    C1 0.0623(5) 0.0550(5) 0.0642(5) 0.0178(4) 0.0227(4) 0.0114(4)
    C2 0.0709(6) 0.0699(6) 0.0818(7) 0.0314(5) 0.0220(5) 0.0158(5)
    C3 0.0831(8) 0.0752(7) 0.0766(7) 0.0302(6) 0.0122(6) 0.0179(6)
    C4 0.0909(8) 0.0780(7) 0.0644(6) 0.0235(6) 0.0152(6) 0.0080(5)
    C5 0.0844(8) 0.0805(7) 0.0737(7) 0.0289(6) 0.0302(6) 0.0055(5)
    C6 0.0609(5) 0.0579(5) 0.0688(6) 0.0187(4) 0.0194(5) 0.0080(4)
    C7 0.0515(5) 0.0560(5) 0.0645(5) 0.0194(4) 0.0144(4) 0.0089(4)
    C8 0.1030(9) 0.0618(7) 0.0816(8) 0.0023(6) 0.0360(7) 0.0035(5)
    C9 0.0624(6) 0.0586(5) 0.0640(6) 0.0223(4) 0.0173(4) 0.0070(4)
    C10 0.0709(6) 0.0646(6) 0.0658(6) 0.0342(5) 0.0248(5) 0.0148(5)
    C11 0.1316(12) 0.0907(9) 0.0856(8) 0.0509(9) 0.0557(8) 0.0361(7)
    C12 0.1146(13) 0.1228(13) 0.1317(14) 0.0328(10) 0.0597(11) 0.0457(11)
    C13 0.0854(7) 0.0616(6) 0.0734(7) 0.0286(5) 0.0176(6) 0.0133(5)
    C14 0.1176(12) 0.0606(8) 0.1555(15) 0.0270(8) -0.0074(11) 0.0155(8)
    C15 0.0893(8) 0.0714(7) 0.0753(7) 0.0441(6) 0.0156(6) 0.0138(5)
    C16 0.0733(6) 0.0781(7) 0.0618(6) 0.0411(6) 0.0186(5) 0.0114(5)
    C17 0.0700(7) 0.1016(9) 0.0771(7) 0.0386(7) 0.0084(6) 0.0057(6)
    C18 0.0777(8) 0.1517(14) 0.0942(9) 0.0514(9) 0.0268(7) 0.0191(9)
    C19 0.0687(6) 0.0691(6) 0.0656(6) 0.0388(5) 0.0250(5) 0.0139(5)
    C20 0.0694(6) 0.0742(7) 0.0768(7) 0.0324(5) 0.0167(5) 0.0085(5)
    C21 0.0901(8) 0.0898(8) 0.0687(6) 0.0505(7) 0.0123(6) 0.0086(6)
    C22 0.0974(8) 0.0956(8) 0.0738(7) 0.0589(7) 0.0297(6) 0.0291(6)
    C23 0.0850(8) 0.0902(8) 0.0843(7) 0.0467(7) 0.0369(6) 0.0329(6)
    C24 0.0631(6) 0.0708(6) 0.0684(6) 0.0358(5) 0.0237(5) 0.0129(5)
    C25 0.0551(5) 0.0535(5) 0.0707(6) 0.0238(4) 0.0196(4) 0.0098(4)
    C26 0.0933(8) 0.0823(7) 0.0818(7) 0.0561(7) 0.0344(6) 0.0194(6)
    C27 0.0709(6) 0.0588(5) 0.0686(6) 0.0329(5) 0.0223(5) 0.0141(4)
    C28 0.0880(7) 0.0653(6) 0.0714(6) 0.0385(6) 0.0314(5) 0.0177(5)
    C29A 0.1123(16) 0.0960(15) 0.0813(11) 0.0553(12) 0.0459(12) 0.0170(10)
    C30A 0.1343(18) 0.1182(16) 0.1043(15) 0.0694(14) 0.0388(13) -0.0099(12)
    C29B 0.1123(16) 0.0960(15) 0.0813(11) 0.0553(12) 0.0459(12) 0.0170(10)
    C30B 0.1343(18) 0.1182(16) 0.1043(15) 0.0694(14) 0.0388(13) -0.0099(12)
    C31 0.0716(6) 0.0657(6) 0.0641(6) 0.0310(5) 0.0297(5) 0.0196(5)
    C32 0.0950(9) 0.1066(10) 0.0821(8) 0.0563(8) 0.0301(7) 0.0042(7)
    C33 0.0715(6) 0.0686(6) 0.0658(6) 0.0298(5) 0.0238(5) 0.0167(5)
    C34 0.0623(6) 0.0603(6) 0.0805(7) 0.0228(5) 0.0225(5) 0.0189(5)
    C35A 0.0754(10) 0.0835(10) 0.157(4) 0.0428(8) 0.0135(18) 0.0046(19)
    C36A 0.102(2) 0.0986(19) 0.163(3) 0.0561(17) 0.0601(18) 0.0378(19)
    C35B 0.0754(10) 0.0835(10) 0.157(4) 0.0428(8) 0.0135(18) 0.0046(19)
    C36B 0.102(2) 0.0986(19) 0.163(3) 0.0561(17) 0.0601(18) 0.0378(19)
loop_
    _geom_bond_atom_site_label_1
    _geom_bond_atom_site_label_2
    _geom_bond_site_symmetry_2
    _geom_bond_distance
    _geom_bond_publ_flag
    O1 C10 . 1.2273(12) ?
    O2 C10 . 1.3584(13) ?
    O2 C11 . 1.4482(15) ?
    O3 C16 . 1.2272(13) ?
    O4 C16 . 1.3605(13) ?
    O4 C17 . 1.4520(16) ?
    O5 C28 . 1.2294(13) ?
    O6A C28 . 1.377(2) ?
    O6A C29A . 1.453(3) ?
    O6B C28 . 1.398(6) ?
    O6B C29B . 1.429(6) ?
    O7 C34 . 1.2264(14) ?
    O8 C34 . 1.3558(13) ?
    O8 C35B . 1.439(7) ?
    O8 C35A . 1.455(7) ?
    N1 C7 . 1.3448(13) ?
    N1 C1 . 1.4538(13) ?
    N1 H1N . 0.850(13) ?
    N2 C13 . 1.3435(14) ?
    N2 C6 . 1.4577(13) ?
    N2 H2N . 0.865(13) ?
    N3 C25 . 1.3446(13) ?
    N3 C19 . 1.4537(13) ?
    N3 H3N . 0.847(13) ?
    N4 C31 . 1.3392(14) ?
    N4 C24 . 1.4639(13) ?
    N4 H4N . 0.811(13) ?
    C1 C2 . 1.5293(14) ?
    C1 C6 . 1.5332(15) ?
    C1 H1 . 0.9800 ?
    C2 C3 . 1.5251(16) ?
    C2 H2A . 0.9700 ?
    C2 H2B . 0.9700 ?
    C3 C4 . 1.5145(18) ?
    C3 H3A . 0.9700 ?
    C3 H3B . 0.9700 ?
    C4 C5 . 1.5288(18) ?
    C4 H4A . 0.9700 ?
    C4 H4B . 0.9700 ?
    C5 C6 . 1.5277(15) ?
    C5 H5A . 0.9700 ?
    C5 H5B . 0.9700 ?
    C6 H6 . 0.9800 ?
    C7 C9 . 1.3626(14) ?
    C7 C8 . 1.5003(15) ?
    C8 H8A . 0.9600 ?
    C8 H8B . 0.9600 ?
    C8 H8C . 0.9600 ?
    C9 C10 . 1.4202(14) ?
    C9 H9 . 0.9300 ?
    C11 C12 . 1.465(2) ?
    C11 H11A . 0.9700 ?
    C11 H11B . 0.9700 ?
    C12 H12A . 0.9600 ?
    C12 H12B . 0.9600 ?
    C12 H12C . 0.9600 ?
    C13 C15 . 1.3662(17) ?
    C13 C14 . 1.5119(18) ?
    C14 H14A . 0.9600 ?
    C14 H14B . 0.9600 ?
    C14 H14C . 0.9600 ?
    C15 C16 . 1.4172(16) ?
    C15 H15 . 0.9300 ?
    C17 C18 . 1.490(2) ?
    C17 H17A . 0.9700 ?
    C17 H17B . 0.9700 ?
    C18 H18A . 0.9600 ?
    C18 H18B . 0.9600 ?
    C18 H18C . 0.9600 ?
    C19 C20 . 1.5327(14) ?
    C19 C24 . 1.5368(15) ?
    C19 H19 . 0.9800 ?
    C20 C21 . 1.5277(16) ?
    C20 H20A . 0.9700 ?
    C20 H20B . 0.9700 ?
    C21 C22 . 1.5121(19) ?
    C21 H21A . 0.9700 ?
    C21 H21B . 0.9700 ?
    C22 C23 . 1.5264(17) ?
    C22 H22A . 0.9700 ?
    C22 H22B . 0.9700 ?
    C23 C24 . 1.5298(14) ?
    C23 H23A . 0.9700 ?
    C23 H23B . 0.9700 ?
    C24 H24 . 0.9800 ?
    C25 C27 . 1.3727(14) ?
    C25 C26 . 1.4979(14) ?
    C26 H26A . 0.9600 ?
    C26 H26B . 0.9600 ?
    C26 H26C . 0.9600 ?
    C27 C28 . 1.4197(15) ?
    C27 H27 . 0.9300 ?
    C29A C30A . 1.484(3) ?
    C29A H29A . 0.9700 ?
    C29A H29B . 0.9700 ?
    C30A H30A . 0.9600 ?
    C30A H30B . 0.9600 ?
    C30A H30C . 0.9600 ?
    C29B C30B . 1.475(7) ?
    C29B H29C . 0.9700 ?
    C29B H29D . 0.9700 ?
    C30B H30D . 0.9600 ?
    C30B H30E . 0.9600 ?
    C30B H30F . 0.9600 ?
    C31 C33 . 1.3751(15) ?
    C31 C32 . 1.5048(15) ?
    C32 H32A . 0.9600 ?
    C32 H32B . 0.9600 ?
    C32 H32C . 0.9600 ?
    C33 C34 . 1.4231(15) ?
    C33 H33 . 0.9300 ?
    C35A C36A . 1.485(9) ?
    C35A H35A . 0.9700 ?
    C35A H35B . 0.9700 ?
    C36A H36A . 0.9600 ?
    C36A H36B . 0.9600 ?
    C36A H36C . 0.9600 ?
    C35B C36B . 1.468(9) ?
    C35B H35C . 0.9700 ?
    C35B H35D . 0.9700 ?
    C36B H36D . 0.9600 ?
    C36B H36E . 0.9600 ?
    C36B H36F . 0.9600 ?
loop_
    _geom_angle_atom_site_label_1
    _geom_angle_atom_site_label_2
    _geom_angle_atom_site_label_3
    _geom_angle_site_symmetry_1
    _geom_angle_site_symmetry_3
    _geom_angle
    _geom_angle_publ_flag
    C10 O2 C11 . . 117.28(10) ?
    C16 O4 C17 . . 116.58(9) ?
    C28 O6A C29A . . 117.05(18) ?
    C28 O6B C29B . . 119.8(5) ?
    C34 O8 C35B . . 121.2(5) ?
    C34 O8 C35A . . 114.2(5) ?
    C7 N1 C1 . . 126.83(9) ?
    C7 N1 H1N . . 111.8(8) ?
    C1 N1 H1N . . 120.6(8) ?
    C13 N2 C6 . . 128.79(10) ?
    C13 N2 H2N . . 113.1(8) ?
    C6 N2 H2N . . 117.7(8) ?
    C25 N3 C19 . . 128.67(9) ?
    C25 N3 H3N . . 112.5(8) ?
    C19 N3 H3N . . 117.2(8) ?
    C31 N4 C24 . . 128.22(9) ?
    C31 N4 H4N . . 115.3(9) ?
    C24 N4 H4N . . 116.3(9) ?
    N1 C1 C2 . . 111.09(9) ?
    N1 C1 C6 . . 110.54(8) ?
    C2 C1 C6 . . 110.93(8) ?
    N1 C1 H1 . . 108.0 ?
    C2 C1 H1 . . 108.0 ?
    C6 C1 H1 . . 108.0 ?
    C3 C2 C1 . . 111.95(9) ?
    C3 C2 H2A . . 109.2 ?
    C1 C2 H2A . . 109.2 ?
    C3 C2 H2B . . 109.2 ?
    C1 C2 H2B . . 109.2 ?
    H2A C2 H2B . . 107.9 ?
    C4 C3 C2 . . 110.45(10) ?
    C4 C3 H3A . . 109.6 ?
    C2 C3 H3A . . 109.6 ?
    C4 C3 H3B . . 109.6 ?
    C2 C3 H3B . . 109.6 ?
    H3A C3 H3B . . 108.1 ?
    C3 C4 C5 . . 111.02(10) ?
    C3 C4 H4A . . 109.4 ?
    C5 C4 H4A . . 109.4 ?
    C3 C4 H4B . . 109.4 ?
    C5 C4 H4B . . 109.4 ?
    H4A C4 H4B . . 108.0 ?
    C6 C5 C4 . . 112.53(10) ?
    C6 C5 H5A . . 109.1 ?
    C4 C5 H5A . . 109.1 ?
    C6 C5 H5B . . 109.1 ?
    C4 C5 H5B . . 109.1 ?
    H5A C5 H5B . . 107.8 ?
    N2 C6 C5 . . 111.60(9) ?
    N2 C6 C1 . . 109.13(8) ?
    C5 C6 C1 . . 110.09(9) ?
    N2 C6 H6 . . 108.7 ?
    C5 C6 H6 . . 108.7 ?
    C1 C6 H6 . . 108.7 ?
    N1 C7 C9 . . 122.42(9) ?
    N1 C7 C8 . . 118.00(10) ?
    C9 C7 C8 . . 119.59(9) ?
    C7 C8 H8A . . 109.5 ?
    C7 C8 H8B . . 109.5 ?
    H8A C8 H8B . . 109.5 ?
    C7 C8 H8C . . 109.5 ?
    H8A C8 H8C . . 109.5 ?
    H8B C8 H8C . . 109.5 ?
    C7 C9 C10 . . 124.40(9) ?
    C7 C9 H9 . . 117.8 ?
    C10 C9 H9 . . 117.8 ?
    O1 C10 O2 . . 121.51(10) ?
    O1 C10 C9 . . 126.35(10) ?
    O2 C10 C9 . . 112.14(9) ?
    O2 C11 C12 . . 112.02(12) ?
    O2 C11 H11A . . 109.2 ?
    C12 C11 H11A . . 109.2 ?
    O2 C11 H11B . . 109.2 ?
    C12 C11 H11B . . 109.2 ?
    H11A C11 H11B . . 107.9 ?
    C11 C12 H12A . . 109.5 ?
    C11 C12 H12B . . 109.5 ?
    H12A C12 H12B . . 109.5 ?
    C11 C12 H12C . . 109.5 ?
    H12A C12 H12C . . 109.5 ?
    H12B C12 H12C . . 109.5 ?
    N2 C13 C15 . . 122.28(11) ?
    N2 C13 C14 . . 117.39(11) ?
    C15 C13 C14 . . 120.33(11) ?
    C13 C14 H14A . . 109.5 ?
    C13 C14 H14B . . 109.5 ?
    H14A C14 H14B . . 109.5 ?
    C13 C14 H14C . . 109.5 ?
    H14A C14 H14C . . 109.5 ?
    H14B C14 H14C . . 109.5 ?
    C13 C15 C16 . . 123.31(10) ?
    C13 C15 H15 . . 118.3 ?
    C16 C15 H15 . . 118.3 ?
    O3 C16 O4 . . 120.92(10) ?
    O3 C16 C15 . . 126.59(10) ?
    O4 C16 C15 . . 112.49(10) ?
    O4 C17 C18 . . 112.64(11) ?
    O4 C17 H17A . . 109.1 ?
    C18 C17 H17A . . 109.1 ?
    O4 C17 H17B . . 109.1 ?
    C18 C17 H17B . . 109.1 ?
    H17A C17 H17B . . 107.8 ?
    C17 C18 H18A . . 109.5 ?
    C17 C18 H18B . . 109.5 ?
    H18A C18 H18B . . 109.5 ?
    C17 C18 H18C . . 109.5 ?
    H18A C18 H18C . . 109.5 ?
    H18B C18 H18C . . 109.5 ?
    N3 C19 C20 . . 109.91(9) ?
    N3 C19 C24 . . 110.78(8) ?
    C20 C19 C24 . . 110.58(8) ?
    N3 C19 H19 . . 108.5 ?
    C20 C19 H19 . . 108.5 ?
    C24 C19 H19 . . 108.5 ?
    C21 C20 C19 . . 111.11(10) ?
    C21 C20 H20A . . 109.4 ?
    C19 C20 H20A . . 109.4 ?
    C21 C20 H20B . . 109.4 ?
    C19 C20 H20B . . 109.4 ?
    H20A C20 H20B . . 108.0 ?
    C22 C21 C20 . . 111.03(10) ?
    C22 C21 H21A . . 109.4 ?
    C20 C21 H21A . . 109.4 ?
    C22 C21 H21B . . 109.4 ?
    C20 C21 H21B . . 109.4 ?
    H21A C21 H21B . . 108.0 ?
    C21 C22 C23 . . 111.17(10) ?
    C21 C22 H22A . . 109.4 ?
    C23 C22 H22A . . 109.4 ?
    C21 C22 H22B . . 109.4 ?
    C23 C22 H22B . . 109.4 ?
    H22A C22 H22B . . 108.0 ?
    C22 C23 C24 . . 111.12(9) ?
    C22 C23 H23A . . 109.4 ?
    C24 C23 H23A . . 109.4 ?
    C22 C23 H23B . . 109.4 ?
    C24 C23 H23B . . 109.4 ?
    H23A C23 H23B . . 108.0 ?
    N4 C24 C23 . . 110.76(9) ?
    N4 C24 C19 . . 110.83(8) ?
    C23 C24 C19 . . 111.46(9) ?
    N4 C24 H24 . . 107.9 ?
    C23 C24 H24 . . 107.9 ?
    C19 C24 H24 . . 107.9 ?
    N3 C25 C27 . . 121.75(9) ?
    N3 C25 C26 . . 118.67(9) ?
    C27 C25 C26 . . 119.57(9) ?
    C25 C26 H26A . . 109.5 ?
    C25 C26 H26B . . 109.5 ?
    H26A C26 H26B . . 109.5 ?
    C25 C26 H26C . . 109.5 ?
    H26A C26 H26C . . 109.5 ?
    H26B C26 H26C . . 109.5 ?
    C25 C27 C28 . . 123.28(9) ?
    C25 C27 H27 . . 118.4 ?
    C28 C27 H27 . . 118.4 ?
    O5 C28 O6A . . 120.10(13) ?
    O5 C28 O6B . . 121.0(2) ?
    O5 C28 C27 . . 126.94(10) ?
    O6A C28 C27 . . 112.70(12) ?
    O6B C28 C27 . . 108.9(3) ?
    O6A C29A C30A . . 110.8(2) ?
    O6A C29A H29A . . 109.5 ?
    C30A C29A H29A . . 109.5 ?
    O6A C29A H29B . . 109.5 ?
    C30A C29A H29B . . 109.5 ?
    H29A C29A H29B . . 108.1 ?
    C29A C30A H30A . . 109.5 ?
    C29A C30A H30B . . 109.5 ?
    H30A C30A H30B . . 109.5 ?
    C29A C30A H30C . . 109.5 ?
    H30A C30A H30C . . 109.5 ?
    H30B C30A H30C . . 109.5 ?
    O6B C29B C30B . . 109.9(5) ?
    O6B C29B H29C . . 109.7 ?
    C30B C29B H29C . . 109.7 ?
    O6B C29B H29D . . 109.7 ?
    C30B C29B H29D . . 109.7 ?
    H29C C29B H29D . . 108.2 ?
    C29B C30B H30D . . 109.5 ?
    C29B C30B H30E . . 109.5 ?
    H30D C30B H30E . . 109.5 ?
    C29B C30B H30F . . 109.5 ?
    H30D C30B H30F . . 109.5 ?
    H30E C30B H30F . . 109.5 ?
    N4 C31 C33 . . 122.59(10) ?
    N4 C31 C32 . . 118.16(10) ?
    C33 C31 C32 . . 119.25(10) ?
    C31 C32 H32A . . 109.5 ?
    C31 C32 H32B . . 109.5 ?
    H32A C32 H32B . . 109.5 ?
    C31 C32 H32C . . 109.5 ?
    H32A C32 H32C . . 109.5 ?
    H32B C32 H32C . . 109.5 ?
    C31 C33 C34 . . 123.87(10) ?
    C31 C33 H33 . . 118.1 ?
    C34 C33 H33 . . 118.1 ?
    O7 C34 O8 . . 121.61(10) ?
    O7 C34 C33 . . 126.26(10) ?
    O8 C34 C33 . . 112.13(10) ?
    O8 C35A C36A . . 109.2(6) ?
    O8 C35A H35A . . 109.8 ?
    C36A C35A H35A . . 109.8 ?
    O8 C35A H35B . . 109.8 ?
    C36A C35A H35B . . 109.8 ?
    H35A C35A H35B . . 108.3 ?
    C35A C36A H36A . . 109.5 ?
    C35A C36A H36B . . 109.5 ?
    H36A C36A H36B . . 109.5 ?
    C35A C36A H36C . . 109.5 ?
    H36A C36A H36C . . 109.5 ?
    H36B C36A H36C . . 109.5 ?
    O8 C35B C36B . . 107.3(7) ?
    O8 C35B H35C . . 110.3 ?
    C36B C35B H35C . . 110.3 ?
    O8 C35B H35D . . 110.3 ?
    C36B C35B H35D . . 110.3 ?
    H35C C35B H35D . . 108.5 ?
    C35B C36B H36D . . 109.5 ?
    C35B C36B H36E . . 109.5 ?
    H36D C36B H36E . . 109.5 ?
    C35B C36B H36F . . 109.5 ?
    H36D C36B H36F . . 109.5 ?
    H36E C36B H36F . . 109.5 ?
loop_
    _geom_hbond_atom_site_label_D
    _geom_hbond_atom_site_label_H
    _geom_hbond_atom_site_label_A
    _geom_hbond_site_symmetry_A
    _geom_hbond_distance_DH
    _geom_hbond_distance_HA
    _geom_hbond_distance_DA
    _geom_hbond_angle_DHA
    N1 H1N O1 . 0.850(13) 2.048(14) 2.754(2) 140.1(12)
    N2 H2N O3 . 0.865(12) 2.009(12) 2.720(2) 138.7(13)
    N3 H3N O5 . 0.846(17) 2.018(15) 2.724(2) 140.3(12)
    N4 H4N O7 . 0.811(17) 2.112(15) 2.754(2) 136.1(14)
    C4 H4A O6A 1_665 0.97 2.48 3.400(3) 158
