# Supplementary material for: rac-Ethyl (2Z)-3-{2-[(Z)-4-eth­oxy-4-oxobut-2-en-2-yl­amino]­cyclo­hexyl­amino}­but-2-enoate
Source: Acta Crystallogr Sect E Struct Rep Online. 2011 Apr 29;67(Pt 5):o1269–70. doi: 10.1107/S1600536811015248 (PMC3089325; doi:10.1107/S1600536811015248)
Supplement: Supplementary file 2 [file e-67-o1269-Isup2.hkl]

# 
# h,k,l, Fc-squared, Fo-squared, sigma(Fo-squared) and status flag 
# 
data_I
_shelx_title ' BOU5 - P-1' 
_shelx_refln_list_code          4 
_shelx_F_calc_maximum      155.28 
_exptl_crystal_F_000       736.00 
_reflns_d_resolution_high  0.8314 
 
loop_ 
 _symmetry_equiv_pos_as_xyz 
 'x, y, z' 
 '-x, -y, -z' 
 
_cell_length_a    11.1424 
_cell_length_b    12.7445 
_cell_length_c    16.3298 
_cell_angle_alpha  90.904 
_cell_angle_beta  109.222 
_cell_angle_gamma 114.048 
 
_shelx_F_squared_multiplier     1.000 
 
loop_ 
 _refln_index_h 
 _refln_index_k 
 _refln_index_l 
 _refln_F_squared_calc 
 _refln_F_squared_meas 
 _refln_F_squared_sigma 
 _refln_observed_status 
   1   0   0      283.12      256.46      0.61 o 
   2   0   0      743.10      717.91      1.44 o 
   3   0   0      751.02      819.86      5.10 o 
   4   0   0     1255.25     1353.40      5.35 o 
   5   0   0      230.28      231.77      4.73 o 
   6   0   0      178.28      186.67      1.40 o 
   7   0   0        0.01        0.37      1.32 o 
   8   0   0        0.46        1.01      0.33 o 
   9   0   0        1.25        1.41      0.35 o 
  10   0   0       17.64       16.75      0.55 o 
  11   0   0        0.47        0.15      0.25 o 
 -11   1   0        0.02        0.00      0.25 o 
 -10   1   0        0.07        0.41      0.30 o 
  -9   1   0        0.91        0.81      0.33 o 
  -8   1   0       34.13       35.74      0.76 o 
  -7   1   0      233.56      250.90      1.74 o 
  -6   1   0       90.06      103.65      1.02 o 
  -5   1   0        8.70        9.52      1.00 o 
  -4   1   0      253.35      247.86      1.72 o 
  -3   1   0      507.69      466.66      1.36 o 
  -2   1   0    18261.06    20214.08      9.48 o 
  -1   1   0      780.12      718.92      7.93 o 
   0   1   0       13.69       15.47      0.15 o 
   1   1   0     1606.99     1562.86      6.07 o 
   2   1   0     9722.46    10772.17      7.13 o 
   3   1   0      167.54      183.66      0.97 o 
   4   1   0       15.39       17.56      0.39 o 
   5   1   0        8.90        7.35      0.41 o 
   6   1   0       12.19       11.65      0.45 o 
   7   1   0      140.27      148.98      1.46 o 
   8   1   0        0.61        1.87      0.36 o 
   9   1   0        8.28        7.69      0.46 o 
  10   1   0       28.35       31.06      0.67 o 
 -12   2   0        3.53        4.03      0.36 o 
 -11   2   0        4.09        4.33      0.32 o 
 -10   2   0        2.75        2.83      0.33 o 
  -9   2   0       35.46       33.01      0.75 o 
  -8   2   0       22.96       23.45      0.66 o 
  -7   2   0        3.21        3.84      0.29 o 
  -6   2   0       12.29       11.30      0.40 o 
  -5   2   0      409.06      439.22      4.42 o 
  -4   2   0      189.25      170.99      0.97 o 
  -3   2   0      140.48      149.48      3.91 o 
  -2   2   0     6584.54     6067.29     72.53 o 
  -1   2   0     2610.56     2517.82     29.15 o 
   0   2   0    21875.02    24111.21     15.91 o 
   1   2   0    12285.05    12403.18     70.16 o 
   2   2   0     2262.06     2344.79      8.19 o 
   3   2   0      147.58      152.12      1.36 o 
   4   2   0       87.77       84.36      1.51 o 
   5   2   0      129.67      142.65      1.22 o 
   6   2   0        6.01        5.78      0.40 o 
   7   2   0      120.52      109.20      1.33 o 
   8   2   0       45.03       47.75      0.90 o 
   9   2   0       21.63       24.07      0.63 o 
  10   2   0        0.04        0.00      0.23 o 
 -12   3   0        6.59        7.34      0.34 o 
 -11   3   0        0.86        1.65      0.40 o 
 -10   3   0        7.71        7.08      0.41 o 
  -9   3   0       23.79       22.10      0.88 o 
  -8   3   0       31.00       33.35      0.71 o 
  -7   3   0       34.10       37.63      0.69 o 
  -6   3   0      454.13      464.07      5.00 o 
  -5   3   0     1399.03     1312.65     38.76 o 
  -4   3   0      323.49      300.14      3.64 o 
  -3   3   0      873.18      794.88      1.85 o 
  -2   3   0    21169.95    22683.10     74.51 o 
  -1   3   0      274.06      262.98      3.22 o 
   0   3   0       84.97       77.40      0.54 o 
   1   3   0     1324.36     1311.61     10.35 o 
   2   3   0     1396.21     1377.73      8.98 o 
   3   3   0      628.35      566.90      2.05 o 
   4   3   0      349.83      360.40      1.84 o 
   5   3   0      154.04      159.17      1.38 o 
   6   3   0      165.18      163.44      2.46 o 
   7   3   0       11.49       13.15      0.55 o 
   8   3   0        1.90        0.89      0.32 o 
   9   3   0        0.31        0.20      0.29 o 
  10   3   0        1.82        0.63      0.27 o 
 -12   4   0        0.80        0.26      0.23 o 
 -11   4   0       11.08       11.98      0.47 o 
 -10   4   0        1.74        1.36      0.36 o 
  -9   4   0       38.63       42.32      0.84 o 
  -8   4   0       18.33       20.86      0.58 o 
  -7   4   0       21.06       23.10      0.54 o 
  -6   4   0     1327.99     1214.70      6.06 o 
  -5   4   0      814.45      738.26      2.34 o 
  -4   4   0       36.46       34.21      0.48 o 
  -3   4   0      591.78      572.40     17.39 o 
  -2   4   0      946.84      932.85     14.54 o 
  -1   4   0      175.63      169.10      0.87 o 
   0   4   0     2261.20     2376.81     10.11 o 
   1   4   0      399.64      442.11      1.61 o 
   2   4   0     2127.02     2213.08     20.86 o 
   3   4   0     1325.52     1360.22     17.22 o 
   4   4   0      329.65      343.41      2.59 o 
   5   4   0      139.10      125.24      1.30 o 
   6   4   0       46.35       51.62      0.93 o 
   7   4   0      140.63      153.22      2.26 o 
   8   4   0       70.45       77.45      1.09 o 
   9   4   0        4.69        5.47      0.33 o 
 -12   5   0        3.99        3.86      0.30 o 
 -11   5   0       19.37       21.43      0.60 o 
 -10   5   0       95.77      107.22      1.30 o 
  -9   5   0        0.07        0.00      0.33 o 
  -8   5   0      177.41      175.94     14.63 o 
  -7   5   0        5.31        5.71      0.57 o 
  -6   5   0       43.53       47.63      0.70 o 
  -5   5   0      172.97      158.49      2.25 o 
  -4   5   0      153.00      167.18      1.06 o 
  -3   5   0      202.73      200.82      1.72 o 
  -2   5   0       66.18       64.97      0.62 o 
  -1   5   0       30.21       28.58      0.76 o 
   0   5   0      209.84      201.13      3.55 o 
   1   5   0     3739.72     4034.39      8.66 o 
   2   5   0       29.22       27.73      0.55 o 
   3   5   0      238.85      250.80      1.83 o 
   4   5   0      345.32      373.83      2.18 o 
   5   5   0        5.40        4.75      0.52 o 
   6   5   0      173.39      169.66      1.63 o 
   7   5   0       14.65       16.46      0.57 o 
   8   5   0        0.01        0.00      0.28 o 
 -12   6   0       22.49       24.65      0.57 o 
 -11   6   0        6.35        6.80      0.39 o 
 -10   6   0       12.60       12.77      0.85 o 
  -9   6   0        0.08        0.00      0.33 o 
  -8   6   0      549.24      499.80      2.62 o 
  -7   6   0        0.63        0.24      0.24 o 
  -6   6   0      282.16      259.50      1.63 o 
  -5   6   0        9.15        8.75      0.36 o 
  -4   6   0      106.99       94.87      0.87 o 
  -3   6   0      358.72      363.74      1.61 o 
  -2   6   0      293.04      299.38      3.92 o 
  -1   6   0       85.14       93.95      0.84 o 
   0   6   0      478.56      502.87      2.37 o 
   1   6   0       15.76       16.61      0.46 o 
   2   6   0      314.82      285.36      2.15 o 
   3   6   0        2.19        2.07      0.45 o 
   4   6   0        0.77        0.89      0.32 o 
   5   6   0       18.32       20.43      0.64 o 
   6   6   0        3.63        3.59      0.39 o 
   7   6   0        0.79        0.01      0.29 o 
   8   6   0        7.13        6.64      0.39 o 
 -12   7   0       24.82       26.27      1.71 o 
 -11   7   0        4.69        4.16      0.33 o 
 -10   7   0       76.41       79.34      5.36 o 
  -9   7   0      272.71      255.92      9.02 o 
  -8   7   0     1087.85     1026.59     29.19 o 
  -7   7   0       32.50       29.55      0.65 o 
  -6   7   0      139.58      127.81      1.20 o 
  -5   7   0        1.44        1.54      0.24 o 
  -4   7   0      516.12      539.04      2.21 o 
  -3   7   0      565.39      579.56      2.23 o 
  -2   7   0      353.35      362.65      2.73 o 
  -1   7   0       35.57       35.27      0.61 o 
   0   7   0      701.38      699.06      2.64 o 
   1   7   0      128.91      139.69      1.27 o 
   2   7   0      273.53      292.78      5.51 o 
   3   7   0       19.03       16.93      0.60 o 
   4   7   0        7.84        7.09      0.45 o 
   5   7   0        1.18        1.28      0.35 o 
   6   7   0       76.38       76.98      1.07 o 
   7   7   0       13.93       13.43      0.46 o 
 -12   8   0        7.23        8.56      0.35 o 
 -11   8   0       38.83       40.24      2.46 o 
 -10   8   0        1.18        0.63      0.29 o 
  -9   8   0        2.13        1.28      0.64 o 
  -8   8   0       12.99       12.11      0.60 o 
  -7   8   0      188.01      177.94      3.92 o 
  -6   8   0       61.37       55.74      0.84 o 
  -5   8   0       38.70       37.76      0.68 o 
  -4   8   0       63.79       69.68      0.87 o 
  -3   8   0       73.23       73.34      0.89 o 
  -2   8   0      111.04      108.05      1.08 o 
  -1   8   0       12.74       11.53      0.51 o 
   0   8   0      192.25      184.99      1.50 o 
   1   8   0      363.23      375.60      3.87 o 
   2   8   0      228.35      209.14      1.75 o 
   3   8   0      107.66      112.32      1.41 o 
   4   8   0       14.82       14.45      0.60 o 
   5   8   0        1.90        2.12      0.31 o 
   6   8   0        2.72        2.55      0.38 o 
 -12   9   0        0.24        0.23      0.20 o 
 -11   9   0       24.29       23.48      1.13 o 
 -10   9   0        0.85        0.67      0.36 o 
  -9   9   0        2.19        2.03      0.38 o 
  -8   9   0      488.89      467.07      4.02 o 
  -7   9   0        0.78        1.87      0.43 o 
  -6   9   0      101.83       93.11      1.13 o 
  -5   9   0       70.54       64.98      0.93 o 
  -4   9   0      153.55      159.11      1.40 o 
  -3   9   0        9.04        8.28      0.40 o 
  -2   9   0       18.43       17.14      0.54 o 
  -1   9   0       64.06       65.84      2.55 o 
   0   9   0      281.28      283.85      3.72 o 
   1   9   0       63.77       65.96      1.02 o 
   2   9   0       16.68       16.11      0.60 o 
   3   9   0       15.90       14.48      0.59 o 
   4   9   0        5.65        5.57      0.44 o 
   5   9   0        1.43        0.79      0.29 o 
 -12  10   0        0.78        0.09      0.20 o 
 -11  10   0       13.37       13.67      1.00 o 
 -10  10   0       52.25       49.14      1.28 o 
  -9  10   0       54.16       55.23      0.94 o 
  -8  10   0      218.50      198.12      1.77 o 
  -7  10   0       22.29       21.05      0.64 o 
  -6  10   0       64.59       66.72      1.46 o 
  -5  10   0       28.91       28.24      0.67 o 
  -4  10   0       93.37       97.42      1.79 o 
  -3  10   0        9.31        9.96      0.47 o 
  -2  10   0      121.65      130.31      2.33 o 
  -1  10   0       88.78       91.40      1.20 o 
   0  10   0        2.43        2.90      0.33 o 
   1  10   0        2.96        3.35      0.37 o 
   2  10   0       21.82       19.85      0.63 o 
   3  10   0        0.39        0.68      0.29 o 
   4  10   0        0.43        0.50      0.24 o 
   5  10   0        0.02        0.02      0.20 o 
 -11  11   0        0.44        0.61      0.23 o 
 -10  11   0        1.65        2.02      0.24 o 
  -9  11   0        6.58        6.04      0.40 o 
  -8  11   0       10.26       11.50      0.49 o 
  -7  11   0        5.03        4.55      0.39 o 
  -6  11   0       54.31       49.21      0.91 o 
  -5  11   0        2.75        2.57      0.36 o 
  -4  11   0       25.44       25.13      0.84 o 
  -3  11   0       32.56       31.48      0.75 o 
  -2  11   0      377.15      388.30      3.62 o 
  -1  11   0       36.55       34.74      0.81 o 
   0  11   0       82.35       84.02      2.41 o 
   1  11   0       33.57       33.79      0.78 o 
   2  11   0        0.00        0.45      0.27 o 
   3  11   0        0.54        0.76      0.25 o 
 -11  12   0        0.01        0.00      0.19 o 
 -10  12   0        0.06        0.13      0.24 o 
  -9  12   0        2.55        2.58      0.30 o 
  -8  12   0        0.10        0.00      0.26 o 
  -7  12   0       42.97       42.89      0.84 o 
  -6  12   0       72.58       79.26      1.13 o 
  -5  12   0      104.88       98.67      1.25 o 
  -4  12   0       27.73       28.18      0.71 o 
  -3  12   0       36.49       37.00      1.66 o 
  -2  12   0       12.50       13.64      0.56 o 
  -1  12   0       22.87       21.74      0.69 o 
   0  12   0        0.00        0.25      0.30 o 
   1  12   0        0.02        0.03      0.26 o 
   2  12   0       10.01       10.16      0.83 o 
 -10  13   0        0.94        0.74      0.21 o 
  -9  13   0        4.78        5.30      0.32 o 
  -8  13   0        6.02        5.44      0.38 o 
  -7  13   0        7.89        8.17      0.57 o 
  -6  13   0        2.99        3.43      0.34 o 
  -5  13   0        0.16        0.12      0.29 o 
  -4  13   0        0.31        0.28      0.30 o 
  -3  13   0        0.62        1.75      0.32 o 
  -2  13   0        0.49        0.09      0.29 o 
  -1  13   0       26.93       27.55      0.65 o 
   0  13   0        7.94        8.79      0.43 o 
   1  13   0       10.04        8.94      0.36 o 
  -9  14   0        2.75        2.70      0.35 o 
  -8  14   0        1.64        1.82      0.23 o 
  -7  14   0       71.32       65.03      0.91 o 
  -6  14   0        0.01        0.06      0.43 o 
  -5  14   0       36.77       32.91      0.69 o 
  -4  14   0        0.78        0.56      0.26 o 
  -3  14   0        6.32        6.80      0.35 o 
  -2  14   0        1.21        1.08      0.30 o 
  -1  14   0        1.40        0.92      0.30 o 
  -7  15   0        5.20        5.07      0.29 o 
  -6  15   0        9.86        8.88      0.35 o 
  -5  15   0        6.19        5.67      0.34 o 
  -4  15   0        0.71        0.02      0.21 o 
   3 -15   1       14.34       12.90      0.57 o 
   4 -15   1        6.70        6.15      0.44 o 
   5 -15   1        5.53        5.11      0.46 o 
   6 -15   1        0.53        0.03      0.29 o 
   7 -15   1        2.90        2.74      0.60 o 
   1 -14   1        0.13        0.00      0.34 o 
   2 -14   1        7.41        8.21      0.53 o 
   3 -14   1        0.50        0.33      0.38 o 
   4 -14   1       44.26       47.79      1.15 o 
   5 -14   1        1.08        1.36      0.31 o 
   6 -14   1        0.03        0.30      0.34 o 
   7 -14   1        0.51        0.22      0.33 o 
   8 -14   1        0.79        1.09      0.32 o 
   9 -14   1        1.59        1.94      0.26 o 
  -1 -13   1       20.10       20.21      0.74 o 
   0 -13   1       30.28       33.74      0.98 o 
   1 -13   1        5.00        4.53      0.60 o 
   2 -13   1       29.74       32.51      1.05 o 
   3 -13   1       18.23       20.32      0.86 o 
   4 -13   1       14.13       13.65      0.77 o 
   5 -13   1        1.02        0.58      0.42 o 
   6 -13   1       34.29       37.29      1.10 o 
   7 -13   1        9.99       11.11      0.66 o 
   8 -13   1        0.10        0.12      0.34 o 
   9 -13   1        0.33        0.55      0.30 o 
  10 -13   1        6.45        7.08      0.44 o 
  -2 -12   1       13.89       15.30      0.67 o 
  -1 -12   1        0.22        0.68      0.37 o 
   0 -12   1        7.74        8.61      0.62 o 
   1 -12   1       15.98       16.97      0.84 o 
   2 -12   1        0.00        0.42      0.43 o 
   3 -12   1       13.62       15.02      0.80 o 
   4 -12   1       15.33       16.64      0.81 o 
   5 -12   1       46.49       51.70      1.32 o 
   6 -12   1      106.30      103.32      1.82 o 
   7 -12   1        1.00        1.03      0.42 o 
   8 -12   1       19.97       20.20      0.83 o 
   9 -12   1        1.80        1.83      0.43 o 
  10 -12   1        0.70        0.50      0.32 o 
  11 -12   1        0.52        0.20      0.25 o 
  -4 -11   1        9.33        9.36      0.52 o 
  -3 -11   1        3.38        3.15      0.46 o 
  -2 -11   1        7.44        6.99      0.61 o 
  -1 -11   1       39.52       40.24      1.17 o 
   0 -11   1       25.06       27.85      1.05 o 
   1 -11   1       21.92       23.24      0.96 o 
   2 -11   1      105.92      101.35      1.81 o 
   3 -11   1      102.89      111.40      1.86 o 
   4 -11   1       31.16       33.72      1.07 o 
   5 -11   1        4.52        4.88      0.50 o 
   6 -11   1        8.27        9.41      0.65 o 
   7 -11   1       24.50       22.95      0.92 o 
   8 -11   1        4.18        3.99      0.51 o 
   9 -11   1        7.79        6.99      0.64 o 
  10 -11   1        3.86        3.46      0.50 o 
  11 -11   1        1.16        1.45      0.28 o 
  -5 -10   1        0.05        0.00      0.31 o 
  -4 -10   1        5.25        4.85      0.59 o 
  -3 -10   1        5.35        5.01      0.57 o 
  -2 -10   1        0.86        1.90      0.51 o 
  -1 -10   1        1.04        1.21      0.45 o 
   0 -10   1       50.62       54.01      1.37 o 
   1 -10   1       56.22       58.06      1.37 o 
   2 -10   1       69.84       67.65      1.44 o 
   3 -10   1       16.61       15.83      0.75 o 
   4 -10   1       17.83       15.91      0.76 o 
   5 -10   1       26.88       24.89      0.90 o 
   6 -10   1      167.40      157.78      2.17 o 
   7 -10   1       29.95       30.41      1.03 o 
   8 -10   1        0.61        0.54      0.43 o 
   9 -10   1        2.58        2.76      0.42 o 
  10 -10   1        0.17        0.58      0.34 o 
  11 -10   1       22.20       24.30      0.79 o 
  -6  -9   1        3.66        0.46      0.50 o 
  -5  -9   1       12.54       14.27      0.71 o 
  -4  -9   1       19.71       17.77      0.84 o 
  -3  -9   1        9.63        8.84      0.70 o 
  -2  -9   1       10.37       11.26      0.74 o 
  -1  -9   1       61.47       62.27      1.40 o 
   0  -9   1       82.99       76.36      1.51 o 
   1  -9   1       70.08       78.22      1.45 o 
   2  -9   1       67.97       72.10      1.36 o 
   3  -9   1      104.08      109.01      1.65 o 
   4  -9   1       59.75       57.66      1.24 o 
   5  -9   1        3.73        3.26      0.53 o 
   6  -9   1      223.38      219.64      2.44 o 
   7  -9   1      182.72      168.31      2.22 o 
   8  -9   1        6.42        6.62      0.65 o 
   9  -9   1       10.64       11.55      0.72 o 
  10  -9   1        2.94        2.74      0.43 o 
  11  -9   1        1.48        1.59      0.35 o 
  12  -9   1        0.78        0.02      0.31 o 
  -7  -8   1        0.27        0.14      0.31 o 
  -6  -8   1        4.53        4.14      0.53 o 
  -5  -8   1        5.45        5.14      0.58 o 
  -4  -8   1        0.20        0.08      0.43 o 
  -3  -8   1        0.52        2.99      0.50 o 
  -2  -8   1        6.30        5.46      0.61 o 
  -1  -8   1        6.27        5.94      0.58 o 
   0  -8   1      259.09      267.31      2.52 o 
   1  -8   1      478.13      499.45      3.30 o 
   2  -8   1        5.09        5.46      0.44 o 
   3  -8   1       39.62       39.69      0.94 o 
   4  -8   1        0.03        0.62      0.32 o 
   5  -8   1       29.29       31.79      0.90 o 
   6  -8   1       89.65       93.58      1.55 o 
   7  -8   1       10.35        9.36      0.63 o 
   8  -8   1       81.34       75.82      1.54 o 
   9  -8   1      101.66      101.54      1.78 o 
  10  -8   1       41.36       37.74      1.11 o 
  11  -8   1        7.63        7.83      0.57 o 
  12  -8   1        7.23        7.61      0.47 o 
  -7  -7   1        7.76        6.94      0.59 o 
  -6  -7   1        4.92        5.53      0.59 o 
  -5  -7   1       22.53       22.60      0.93 o 
  -4  -7   1        9.24        8.77      0.73 o 
  -3  -7   1      102.09      112.56      1.82 o 
  -2  -7   1       32.52       36.47      1.02 o 
  -1  -7   1      336.43      349.17      2.77 o 
   0  -7   1      249.10      242.53      2.19 o 
   1  -7   1      101.41      112.50      1.44 o 
   2  -7   1        4.34        4.11      0.38 o 
   3  -7   1       16.43       19.28      0.63 o 
   4  -7   1      190.28      200.43      1.94 o 
   5  -7   1       52.62       56.22      1.09 o 
   6  -7   1        0.12        0.39      0.32 o 
   7  -7   1       49.93       47.69      1.16 o 
   8  -7   1       50.59       45.45      1.22 o 
   9  -7   1        5.63        5.84      0.56 o 
  10  -7   1        1.73        1.49      0.47 o 
  11  -7   1       37.27       40.16      1.08 o 
  12  -7   1        0.25        0.19      0.33 o 
  -8  -6   1       30.82       27.91      0.88 o 
  -7  -6   1       11.79       10.64      0.69 o 
  -6  -6   1        2.39        2.10      0.57 o 
  -5  -6   1        1.87        1.64      0.57 o 
  -4  -6   1        3.06        2.67      0.49 o 
  -3  -6   1      427.16      429.46      3.23 o 
  -2  -6   1       51.98       55.60      1.12 o 
  -1  -6   1        6.72        6.24      0.46 o 
   0  -6   1      269.04      304.55      2.20 o 
   1  -6   1        3.22        3.41      0.32 o 
   2  -6   1      277.27      283.25      2.00 o 
   3  -6   1       86.94       93.37      1.19 o 
   4  -6   1      516.20      484.20      2.79 o 
   5  -6   1      611.71      626.54      3.36 o 
   6  -6   1       53.53       52.89      1.09 o 
   7  -6   1        4.58        5.30      0.49 o 
   8  -6   1       17.13       16.37      0.79 o 
   9  -6   1        9.99        9.11      0.67 o 
  10  -6   1        1.43        0.57      0.42 o 
  11  -6   1       10.89       12.31      0.67 o 
  12  -6   1        0.03        0.17      0.29 o 
  -9  -5   1        1.86        0.47      0.36 o 
  -8  -5   1        8.15        9.37      0.61 o 
  -7  -5   1        5.20        4.69      0.74 o 
  -6  -5   1        3.19        3.94      0.52 o 
  -5  -5   1      170.07      188.97      2.33 o 
  -4  -5   1        0.00        0.59      0.40 o 
  -3  -5   1        5.87        5.58      0.48 o 
  -2  -5   1      111.40      101.50      1.35 o 
  -1  -5   1       24.43       22.82      0.70 o 
   0  -5   1      700.31      693.99      2.95 o 
   1  -5   1       59.76       66.95      0.89 o 
   2  -5   1        1.86        0.44      0.24 o 
   3  -5   1      115.96      116.42      1.20 o 
   4  -5   1      220.76      242.04      1.85 o 
   5  -5   1      318.74      298.00      2.22 o 
   6  -5   1       55.63       59.48      1.12 o 
   7  -5   1      183.25      171.20      2.03 o 
   8  -5   1       26.00       24.19      0.91 o 
   9  -5   1       11.84       10.78      0.66 o 
  10  -5   1        1.12        1.16      0.49 o 
  11  -5   1        0.00        0.21      0.37 o 
  12  -5   1       18.77       20.55      0.73 o 
  -9  -4   1        0.00        0.06      0.37 o 
  -8  -4   1        1.93        0.35      0.46 o 
  -7  -4   1       56.13       51.74      1.36 o 
  -6  -4   1       55.32       50.82      1.33 o 
  -5  -4   1       66.98       74.95      1.41 o 
  -4  -4   1      192.41      207.82      2.13 o 
  -3  -4   1      155.39      174.36      1.76 o 
  -2  -4   1     1702.38     1658.34      4.85 o 
  -1  -4   1      119.48      116.97      1.18 o 
   0  -4   1      252.94      230.32      1.50 o 
   1  -4   1      494.39      461.52      2.02 o 
   2  -4   1     1531.49     1547.88      3.81 o 
   3  -4   1      450.35      488.81      2.25 o 
   4  -4   1       76.95       71.28      0.97 o 
   5  -4   1     3347.58     3028.84      7.05 o 
   6  -4   1      713.71      654.46      3.54 o 
   7  -4   1       41.43       37.94      1.00 o 
   8  -4   1        0.70        0.95      0.37 o 
   9  -4   1       18.01       16.46      0.80 o 
  10  -4   1       10.59        9.54      0.72 o 
  11  -4   1        3.73        3.39      0.44 o 
  12  -4   1        1.30        0.87      0.36 o 
 -10  -3   1        1.92        0.88      0.41 o 
  -9  -3   1        0.69        0.01      0.43 o 
  -8  -3   1       14.97       16.78      0.83 o 
  -7  -3   1       24.08       26.80      1.01 o 
  -6  -3   1       94.47      103.43      1.72 o 
  -5  -3   1      276.62      278.19      2.50 o 
  -4  -3   1        1.79        2.15      0.34 o 
  -3  -3   1      295.22      326.91      2.15 o 
  -2  -3   1     2909.59     3051.51      5.97 o 
  -1  -3   1      693.45      667.01      2.40 o 
   0  -3   1     6198.69     6439.08      7.41 o 
   1  -3   1     4340.19     4291.55      5.70 o 
   2  -3   1     3558.85     3437.23      5.30 o 
   3  -3   1     5051.01     4712.39      7.02 o 
   4  -3   1     1050.30      956.77      3.39 o 
   5  -3   1       13.27       10.97      0.73 o 
   6  -3   1       90.13       97.53      1.39 o 
   7  -3   1      269.83      254.75      2.47 o 
   8  -3   1       11.78       10.93      0.68 o 
   9  -3   1        0.83        1.84      0.44 o 
  10  -3   1        5.81        6.63      0.55 o 
  11  -3   1        0.60        0.39      0.39 o 
  12  -3   1        0.54        0.39      0.30 o 
 -10  -2   1        0.18        0.28      0.38 o 
  -9  -2   1       13.92       12.44      0.73 o 
  -8  -2   1       22.83       24.31      0.96 o 
  -7  -2   1      235.90      216.37      2.52 o 
  -6  -2   1      367.70      390.22      3.07 o 
  -5  -2   1       39.60       37.24      0.92 o 
  -4  -2   1      509.74      547.31      2.90 o 
  -3  -2   1     1903.43     2087.58      5.01 o 
  -2  -2   1     4923.46     4938.99      6.97 o 
  -1  -2   1       18.30       16.24      0.41 o 
   0  -2   1     1140.16     1117.90      2.33 o 
   1  -2   1     2988.80     3033.69      4.03 o 
   2  -2   1     1740.44     1586.44      3.22 o 
   3  -2   1      982.91      892.27      2.79 o 
   4  -2   1     1152.21     1095.60      3.60 o 
   5  -2   1     4435.35     4927.28      9.03 o 
   6  -2   1      643.84      636.67      3.54 o 
   7  -2   1       69.92       70.08      1.34 o 
   8  -2   1      101.60      102.29      1.72 o 
   9  -2   1       70.16       62.86      1.43 o 
  10  -2   1        0.01        0.00      0.38 o 
  11  -2   1        1.15        0.76      0.40 o 
 -11  -1   1        1.77        0.39      0.37 o 
 -10  -1   1        2.45        2.63      0.43 o 
  -9  -1   1        0.19        0.82      0.45 o 
  -8  -1   1        6.86        7.60      0.62 o 
  -7  -1   1      165.05      155.64      2.07 o 
  -6  -1   1        1.78        1.64      0.41 o 
  -5  -1   1      304.59      312.01      2.32 o 
  -4  -1   1      251.11      261.75      1.87 o 
  -3  -1   1     1119.51     1125.32      3.32 o 
  -2  -1   1    11950.50    13296.38     11.22 o 
  -1  -1   1       73.30       83.14      0.60 o 
   0  -1   1      963.00      877.68      1.58 o 
   1  -1   1     1772.89     1618.65      2.54 o 
   2  -1   1      261.68      255.11      1.23 o 
   3  -1   1    14418.13    15947.68     14.05 o 
   4  -1   1      936.12      849.56      3.23 o 
   5  -1   1      119.96      132.41      1.49 o 
   6  -1   1      180.91      179.95      1.93 o 
   7  -1   1       75.57       81.75      1.46 o 
   8  -1   1        0.47        0.68      0.42 o 
   9  -1   1        4.51        4.26      0.55 o 
  10  -1   1        0.37        0.00      0.35 o 
  11  -1   1        4.53        5.05      0.42 o 
 -11   0   1        0.03        0.00      0.32 o 
 -10   0   1        1.10        1.09      0.46 o 
  -9   0   1       58.30       63.04      1.45 o 
  -8   0   1       17.90       17.51      0.84 o 
  -7   0   1      221.57      219.96      2.33 o 
  -6   0   1      171.16      183.22      1.91 o 
  -5   0   1      197.91      223.42      1.87 o 
  -4   0   1       46.55       41.16      0.73 o 
  -3   0   1      337.39      346.09      1.69 o 
  -2   0   1      183.07      195.46      1.02 o 
  -1   0   1       22.92       20.65      0.27 o 
   0   0   1       69.27       81.73      0.39 o 
   1   0   1        0.34        0.92      0.15 o 
   2   0   1      891.83      887.16      2.43 o 
   3   0   1        5.73        4.97      0.31 o 
   4   0   1       24.04       21.97      0.63 o 
   5   0   1     2383.82     2637.80      6.86 o 
   6   0   1       18.55       16.34      0.68 o 
   7   0   1      367.98      403.66      3.29 o 
   8   0   1      126.87      124.90      1.96 o 
   9   0   1        5.76        5.65      0.55 o 
  10   0   1        0.65        0.57      0.36 o 
  11   0   1        4.98        0.63      0.43 o 
 -11   1   1        0.00        0.30      0.32 o 
 -10   1   1        5.64        6.23      0.56 o 
  -9   1   1       12.01       11.62      0.70 o 
  -8   1   1       13.38       12.28      0.75 o 
  -7   1   1       13.11       13.13      0.64 o 
  -6   1   1      434.01      476.61      2.96 o 
  -5   1   1        7.66       10.07      0.44 o 
  -4   1   1      804.41      808.44      2.93 o 
  -3   1   1      702.56      696.03      2.28 o 
  -2   1   1     1454.26     1345.41      2.61 o 
  -1   1   1     9027.33     8332.85      8.61 o 
   0   1   1       97.25       86.24      0.54 o 
   1   1   1     4349.72     4407.67      5.25 o 
   2   1   1      118.55      106.26      0.96 o 
   3   1   1       37.21       32.40      0.66 o 
   4   1   1     2341.24     2587.05      6.33 o 
   5   1   1       73.54       67.01      1.18 o 
   6   1   1      389.70      391.13      3.07 o 
   7   1   1        1.86        1.60      0.58 o 
   8   1   1        1.27        1.24      0.48 o 
   9   1   1        0.33        1.12      0.40 o 
  10   1   1        0.14        0.01      0.33 o 
 -12   2   1        0.08        0.00      0.27 o 
 -11   2   1        5.33        5.49      0.49 o 
 -10   2   1       37.31       40.51      1.20 o 
  -9   2   1        1.07        0.00      0.45 o 
  -8   2   1       11.25       12.50      0.67 o 
  -7   2   1       29.74       32.48      0.89 o 
  -6   2   1      305.36      299.50      2.30 o 
  -5   2   1      258.01      280.45      1.96 o 
  -4   2   1      158.27      151.92      1.26 o 
  -3   2   1     5456.75     5610.21      7.02 o 
  -2   2   1      805.87      737.50      2.03 o 
  -1   2   1      906.47      840.44      1.98 o 
   0   2   1      410.59      380.37      1.42 o 
   1   2   1     9468.41    10045.41      9.80 o 
   2   2   1     1112.33     1142.87      3.39 o 
   3   2   1       91.14       95.02      1.14 o 
   4   2   1       88.90       83.92      1.23 o 
   5   2   1       45.57       46.63      1.05 o 
   6   2   1       21.14       18.97      0.81 o 
   7   2   1      237.90      253.20      2.76 o 
   8   2   1       20.17       18.22      0.90 o 
   9   2   1        0.39        0.12      0.38 o 
  10   2   1        1.79        0.88      0.36 o 
 -12   3   1        0.39        0.20      0.28 o 
 -11   3   1        4.82        5.60      0.53 o 
 -10   3   1       20.28       19.90      0.87 o 
  -9   3   1       66.10       72.88      1.49 o 
  -8   3   1       77.24       79.91      1.45 o 
  -7   3   1      163.24      181.06      1.97 o 
  -6   3   1      137.77      155.76      1.66 o 
  -5   3   1      153.75      140.43      1.39 o 
  -4   3   1      237.78      217.41      1.52 o 
  -3   3   1     5118.73     4634.10      6.65 o 
  -2   3   1     5196.96     4839.54      6.28 o 
  -1   3   1     5936.69     5877.26      6.90 o 
   0   3   1     2659.93     2775.83      4.79 o 
   1   3   1       30.93       27.83      0.57 o 
   2   3   1     2240.70     2248.41      5.38 o 
   3   3   1      432.21      446.10      2.66 o 
   4   3   1        0.01        0.26      0.34 o 
   5   3   1      210.00      213.91      2.29 o 
   6   3   1      675.53      704.51      4.48 o 
   7   3   1       30.70       34.17      1.14 o 
   8   3   1      107.80      110.33      1.83 o 
   9   3   1        1.15        0.51      0.41 o 
 -12   4   1       17.24       18.82      0.80 o 
 -11   4   1       28.99       32.84      1.03 o 
 -10   4   1       20.28       18.52      0.87 o 
  -9   4   1       90.63       82.78      1.60 o 
  -8   4   1       66.02       60.76      1.30 o 
  -7   4   1        4.93        4.50      0.48 o 
  -6   4   1     1625.58     1514.62      5.20 o 
  -5   4   1       22.56       24.55      0.63 o 
  -4   4   1      164.42      161.90      1.38 o 
  -3   4   1      286.63      273.51      1.63 o 
  -2   4   1       12.80       14.03      0.40 o 
  -1   4   1       17.66       16.51      0.45 o 
   0   4   1      181.39      200.37      1.44 o 
   1   4   1        4.15        3.95      0.35 o 
   2   4   1       57.62       50.99      0.94 o 
   3   4   1      854.29      834.47      3.97 o 
   4   4   1       62.90       57.33      1.19 o 
   5   4   1       15.17       16.56      0.79 o 
   6   4   1       19.04       20.28      0.96 o 
   7   4   1      122.64      124.83      2.00 o 
   8   4   1        2.40        2.93      0.40 o 
   9   4   1        2.76        0.62      0.44 o 
 -12   5   1       12.56       13.65      0.64 o 
 -11   5   1        3.17        3.45      0.44 o 
 -10   5   1        0.89        0.40      0.45 o 
  -9   5   1       98.55       98.12      1.72 o 
  -8   5   1      741.43      740.44      4.37 o 
  -7   5   1      354.41      328.41      2.69 o 
  -6   5   1      262.07      235.09      2.08 o 
  -5   5   1     1510.51     1399.45      4.68 o 
  -4   5   1      557.24      522.04      2.62 o 
  -3   5   1      665.24      648.70      2.77 o 
  -2   5   1      328.50      302.03      1.86 o 
  -1   5   1      155.91      171.28      1.43 o 
   0   5   1       54.39       65.70      0.97 o 
   1   5   1      418.31      458.14      2.68 o 
   2   5   1       14.49       14.32      0.63 o 
   3   5   1      135.40      124.44      1.70 o 
   4   5   1       63.31       62.05      1.34 o 
   5   5   1      228.36      208.20      2.51 o 
   6   5   1       54.87       50.60      1.36 o 
   7   5   1       36.30       36.56      1.10 o 
   8   5   1        7.69        8.51      0.56 o 
 -12   6   1        1.07        0.47      0.34 o 
 -11   6   1        4.17        4.61      0.51 o 
 -10   6   1       48.59       48.71      1.29 o 
  -9   6   1       86.04       85.12      1.65 o 
  -8   6   1      541.66      512.32      3.70 o 
  -7   6   1       24.38       22.15      0.80 o 
  -6   6   1       43.70       43.92      0.97 o 
  -5   6   1      523.68      536.73      3.03 o 
  -4   6   1      521.55      472.87      2.69 o 
  -3   6   1        3.26        4.27      0.31 o 
  -2   6   1        8.48        8.69      0.44 o 
  -1   6   1      263.59      293.70      2.11 o 
   0   6   1       74.42       82.01      1.20 o 
   1   6   1      201.96      203.27      2.00 o 
   2   6   1       55.33       58.10      1.19 o 
   3   6   1       26.72       28.89      0.96 o 
   4   6   1        2.74        2.48      0.64 o 
   5   6   1      325.26      349.77      3.34 o 
   6   6   1       17.68       21.07      0.89 o 
   7   6   1        0.20        1.23      0.42 o 
   8   6   1        8.43        9.29      0.50 o 
 -12   7   1        0.18        0.33      0.31 o 
 -11   7   1       10.00       11.06      0.64 o 
 -10   7   1      100.67       91.90      1.72 o 
  -9   7   1      235.92      222.37      2.60 o 
  -8   7   1      844.32      770.19      4.61 o 
  -7   7   1       35.73       31.79      0.95 o 
  -6   7   1      586.12      530.31      3.39 o 
  -5   7   1        0.04        0.19      0.30 o 
  -4   7   1      104.13      117.01      1.46 o 
  -3   7   1      659.42      702.34      3.49 o 
  -2   7   1       77.98       72.88      1.16 o 
  -1   7   1     1135.92     1143.89      4.64 o 
   0   7   1        2.07        1.85      0.50 o 
   1   7   1        3.82        4.18      0.44 o 
   2   7   1       26.40       26.33      0.92 o 
   3   7   1      209.06      204.66      2.44 o 
   4   7   1       61.29       67.94      1.51 o 
   5   7   1       48.91       49.90      1.30 o 
   6   7   1       22.14       24.17      0.89 o 
   7   7   1        6.05        5.70      0.52 o 
 -12   8   1        5.88        6.59      0.47 o 
 -11   8   1        0.12        0.13      0.41 o 
 -10   8   1        0.21        0.31      0.40 o 
  -9   8   1        4.31        4.99      0.57 o 
  -8   8   1      565.74      543.96      3.96 o 
  -7   8   1       25.10       24.18      0.88 o 
  -6   8   1        8.31        9.20      0.56 o 
  -5   8   1      231.85      243.03      2.33 o 
  -4   8   1       41.60       42.28      0.99 o 
  -3   8   1      151.28      157.35      1.81 o 
  -2   8   1       12.82       14.69      0.65 o 
  -1   8   1       11.46       12.44      0.64 o 
   0   8   1       82.81       84.65      1.49 o 
   1   8   1      110.94      104.41      1.72 o 
   2   8   1       57.58       57.74      1.37 o 
   3   8   1       45.98       42.25      1.22 o 
   4   8   1       19.24       19.86      0.88 o 
   5   8   1        5.93        6.47      0.59 o 
   6   8   1       32.07       34.92      1.00 o 
 -12   9   1        3.99        3.77      0.76 o 
 -11   9   1        4.72        5.39      0.50 o 
 -10   9   1       78.96       71.45      1.52 o 
  -9   9   1       34.20       30.87      1.07 o 
  -8   9   1      147.92      142.95      2.09 o 
  -7   9   1       29.39       31.16      1.00 o 
  -6   9   1      120.90      116.93      1.78 o 
  -5   9   1       10.39       11.21      0.62 o 
  -4   9   1      106.88      103.36      1.62 o 
  -3   9   1      128.45      140.64      1.86 o 
  -2   9   1      101.41      112.41      1.72 o 
  -1   9   1      421.35      408.77      3.29 o 
   0   9   1       11.45       12.06      0.73 o 
   1   9   1        0.93        0.15      0.46 o 
   2   9   1       22.35       20.80      0.92 o 
   3   9   1       34.47       36.48      1.14 o 
   4   9   1       17.09       19.35      0.84 o 
   5   9   1       27.55       28.63      0.92 o 
 -12  10   1        0.02        0.00      0.26 o 
 -11  10   1        1.07        0.54      0.35 o 
 -10  10   1        7.47        6.95      0.65 o 
  -9  10   1       10.03       10.34      0.66 o 
  -8  10   1        2.61        2.48      0.56 o 
  -7  10   1      309.38      287.90      2.97 o 
  -6  10   1       45.20       43.97      1.19 o 
  -5  10   1        0.04        0.00      0.38 o 
  -4  10   1        7.40        8.54      0.57 o 
  -3  10   1        0.44        1.06      0.45 o 
  -2  10   1      288.12      276.18      2.85 o 
  -1  10   1      233.66      234.35      2.65 o 
   0  10   1      349.76      384.28      3.45 o 
   1  10   1       27.52       25.50      0.97 o 
   2  10   1        1.60        1.78      0.43 o 
   3  10   1       17.28       18.67      0.81 o 
   4  10   1        8.24        7.78      0.54 o 
 -12  11   1        0.00        0.04      0.24 o 
 -11  11   1        3.62        3.97      0.40 o 
 -10  11   1        3.46        3.86      0.42 o 
  -9  11   1        5.30        5.98      0.54 o 
  -8  11   1       24.84       22.36      0.93 o 
  -7  11   1       95.40      100.46      1.79 o 
  -6  11   1      212.72      206.96      2.53 o 
  -5  11   1      140.61      146.23      2.12 o 
  -4  11   1        2.68        2.30      0.71 o 
  -3  11   1        0.28        1.94      0.49 o 
  -2  11   1      125.95      138.86      2.12 o 
  -1  11   1       84.28       86.11      1.68 o 
   0  11   1        0.36        1.07      0.49 o 
   1  11   1        0.02        0.00      0.43 o 
   2  11   1        0.08        0.45      0.38 o 
   3  11   1        0.22        0.02      0.33 o 
 -11  12   1        0.05        0.07      0.29 o 
 -10  12   1       11.52       11.17      0.62 o 
  -9  12   1        1.74        1.63      0.40 o 
  -8  12   1       17.76       19.38      0.85 o 
  -7  12   1       57.36       56.95      1.36 o 
  -6  12   1       38.59       39.59      1.17 o 
  -5  12   1       75.23       70.26      1.53 o 
  -4  12   1       97.24      103.51      1.84 o 
  -3  12   1       23.75       25.87      0.99 o 
  -2  12   1       57.89       63.11      1.45 o 
  -1  12   1        7.33        6.98      0.66 o 
   0  12   1       71.03       73.97      1.49 o 
   1  12   1        0.38        0.71      0.37 o 
   2  12   1        1.45        0.96      0.36 o 
 -10  13   1        5.91        6.07      0.45 o 
  -9  13   1        6.67        6.13      0.53 o 
  -8  13   1        6.71        6.95      0.54 o 
  -7  13   1       20.83       20.29      0.84 o 
  -6  13   1        0.12        0.00      0.40 o 
  -5  13   1       23.72       24.62      0.93 o 
  -4  13   1      152.77      158.91      2.18 o 
  -3  13   1        0.60        0.66      0.44 o 
  -2  13   1       40.13       43.46      1.17 o 
  -1  13   1        0.71        0.53      0.40 o 
   0  13   1        3.20        3.15      0.75 o 
   1  13   1        2.70        2.50      0.60 o 
  -9  14   1        0.10        0.35      0.28 o 
  -8  14   1        0.63        0.30      0.32 o 
  -7  14   1        5.27        5.60      0.45 o 
  -6  14   1       42.04       44.88      1.10 o 
  -5  14   1        3.91        4.34      0.47 o 
  -4  14   1        0.14        0.00      0.37 o 
  -3  14   1       13.13       13.50      0.65 o 
  -2  14   1       39.13       37.53      1.00 o 
  -1  14   1        1.31        0.92      0.33 o 
  -7  15   1        3.35        3.60      0.34 o 
  -6  15   1        0.02        0.00      0.29 o 
  -5  15   1        0.02        0.00      0.30 o 
  -4  15   1        1.04        0.90      0.29 o 
   3 -15   2        4.43        4.09      0.38 o 
   4 -15   2       13.43       13.99      0.60 o 
   5 -15   2        0.19        0.47      0.25 o 
   6 -15   2        1.62        0.57      0.34 o 
   7 -15   2        6.46        5.75      0.42 o 
   1 -14   2        5.64        5.71      0.46 o 
   2 -14   2       27.11       29.95      0.87 o 
   3 -14   2        0.95        1.56      0.43 o 
   4 -14   2        1.51        0.34      0.40 o 
   5 -14   2        0.79        0.69      0.37 o 
   6 -14   2       12.79       14.18      0.70 o 
   7 -14   2        1.34        1.41      0.35 o 
   8 -14   2        0.75        0.80      0.31 o 
   9 -14   2        4.30        4.74      0.36 o 
  -1 -13   2        7.59        8.23      0.51 o 
   0 -13   2        0.21        0.45      0.38 o 
   1 -13   2        0.18        0.64      0.37 o 
   2 -13   2        0.40        0.45      0.40 o 
   3 -13   2        0.04        0.00      0.40 o 
   4 -13   2       70.92       78.84      1.59 o 
   5 -13   2        3.53        3.06      0.46 o 
   6 -13   2        0.60        0.00      0.42 o 
   7 -13   2       10.61       11.89      0.67 o 
   8 -13   2       25.40       24.64      0.85 o 
   9 -13   2        0.27        0.20      0.29 o 
  10 -13   2        0.24        0.00      0.27 o 
  -3 -12   2       13.88       12.80      0.64 o 
  -2 -12   2        0.41        0.35      0.40 o 
  -1 -12   2       32.28       29.38      0.96 o 
   0 -12   2       12.72       13.05      0.73 o 
   1 -12   2       52.32       56.20      1.39 o 
   2 -12   2        0.65        0.24      0.47 o 
   3 -12   2        3.15        2.95      0.48 o 
   4 -12   2        2.84        3.19      0.52 o 
   5 -12   2        1.37        1.42      0.47 o 
   6 -12   2        8.06        7.42      0.63 o 
   7 -12   2       24.08       21.92      0.92 o 
   8 -12   2        5.01        4.61      0.46 o 
   9 -12   2        0.22        0.37      0.29 o 
  10 -12   2        3.46        3.22      0.37 o 
  -4 -11   2        0.02        0.06      0.30 o 
  -3 -11   2       10.26       11.63      0.63 o 
  -2 -11   2        0.64        0.31      0.41 o 
  -1 -11   2       31.29       29.64      1.07 o 
   0 -11   2        0.34        0.94      0.49 o 
   1 -11   2        6.88        7.33      0.65 o 
   2 -11   2       30.74       31.04      1.07 o 
   3 -11   2        8.06        8.49      0.65 o 
   4 -11   2        3.80        3.63      0.72 o 
   5 -11   2        7.95        7.58      0.63 o 
   6 -11   2        3.30        2.79      0.47 o 
   7 -11   2       34.83       34.96      1.08 o 
   8 -11   2       44.50       47.45      1.24 o 
   9 -11   2       28.41       27.26      0.92 o 
  10 -11   2       37.19       41.29      1.04 o 
  11 -11   2        0.00        0.01      0.24 o 
  -5 -10   2        1.05        0.61      0.35 o 
  -4 -10   2        1.89        1.86      0.59 o 
  -3 -10   2        1.90        1.90      0.46 o 
  -2 -10   2        0.07        0.90      0.43 o 
  -1 -10   2      136.50      148.97      2.17 o 
   0 -10   2        4.16        3.92      0.77 o 
   1 -10   2      150.62      159.04      2.14 o 
   2 -10   2        3.20        3.72      0.46 o 
   3 -10   2      170.45      157.07      2.10 o 
   4 -10   2        6.20        5.64      0.54 o 
   5 -10   2       96.42       87.20      1.61 o 
   6 -10   2       20.78       18.46      0.85 o 
   7 -10   2       20.80       19.37      0.90 o 
   8 -10   2        0.18        0.79      0.42 o 
   9 -10   2        0.15        0.80      0.40 o 
  10 -10   2        4.90        4.35      0.47 o 
  11 -10   2        0.20        0.43      0.32 o 
  -6  -9   2        0.64        0.00      0.35 o 
  -5  -9   2        1.85        2.13      0.35 o 
  -4  -9   2       22.93       22.68      0.92 o 
  -3  -9   2       10.99        9.78      0.71 o 
  -2  -9   2       12.12       11.54      0.75 o 
  -1  -9   2        1.27        1.32      0.45 o 
   0  -9   2      106.86       96.20      1.68 o 
   1  -9   2      220.64      237.61      2.48 o 
   2  -9   2      171.53      170.63      2.07 o 
   3  -9   2        1.76        2.05      0.38 o 
   4  -9   2       41.88       45.37      1.11 o 
   5  -9   2       49.61       55.01      1.22 o 
   6  -9   2       66.17       66.91      1.41 o 
   7  -9   2        0.03        1.60      0.43 o 
   8  -9   2      363.18      359.65      3.34 o 
   9  -9   2       20.03       21.34      0.89 o 
  10  -9   2       16.48       15.36      0.74 o 
  11  -9   2       12.50       11.61      0.59 o 
  -7  -8   2        2.01        0.93      0.41 o 
  -6  -8   2       37.99       37.29      1.05 o 
  -5  -8   2        0.23        0.58      0.43 o 
  -4  -8   2       40.41       44.21      1.26 o 
  -3  -8   2        0.37        0.50      0.43 o 
  -2  -8   2        0.07        1.55      0.47 o 
  -1  -8   2        0.54        2.91      0.46 o 
   0  -8   2       22.76       21.01      0.79 o 
   1  -8   2        0.39        0.43      0.33 o 
   2  -8   2      327.93      325.86      2.63 o 
   3  -8   2      181.51      182.06      1.97 o 
   4  -8   2      149.30      149.10      1.81 o 
   5  -8   2       29.02       31.71      0.90 o 
   6  -8   2      172.56      180.88      2.16 o 
   7  -8   2       13.21       14.25      0.75 o 
   8  -8   2      165.63      169.56      2.29 o 
   9  -8   2       34.31       31.67      1.05 o 
  10  -8   2       27.32       26.47      0.92 o 
  11  -8   2       12.34       12.08      0.65 o 
  12  -8   2        2.73        2.56      0.73 o 
  -7  -7   2       17.70       16.42      0.76 o 
  -6  -7   2        0.13        0.00      0.45 o 
  -5  -7   2       15.07       13.91      0.85 o 
  -4  -7   2       22.96       20.73      0.92 o 
  -3  -7   2       39.41       43.42      1.16 o 
  -2  -7   2        1.84        2.04      0.38 o 
  -1  -7   2        9.70        9.24      0.57 o 
   0  -7   2      173.89      161.38      1.79 o 
   1  -7   2      158.78      174.74      1.80 o 
   2  -7   2      108.35      120.36      1.47 o 
   3  -7   2      146.71      147.29      1.64 o 
   4  -7   2      142.30      127.68      1.58 o 
   5  -7   2      128.76      114.57      1.58 o 
   6  -7   2        0.02        2.56      0.37 o 
   7  -7   2       88.45       81.02      1.52 o 
   8  -7   2       19.26       17.83      0.82 o 
   9  -7   2        2.82        3.16      0.46 o 
  10  -7   2        0.19        0.98      0.36 o 
  11  -7   2        0.61        0.53      0.34 o 
  12  -7   2        0.06        0.00      0.26 o 
  -8  -6   2        2.48        2.30      0.65 o 
  -7  -6   2        3.66        4.07      0.49 o 
  -6  -6   2       31.04       34.16      1.12 o 
  -5  -6   2        8.33        9.38      0.64 o 
  -4  -6   2       33.50       30.63      1.04 o 
  -3  -6   2        5.80        5.00      0.71 o 
  -2  -6   2      137.91      123.54      1.60 o 
  -1  -6   2        4.54        4.04      0.40 o 
   0  -6   2      648.01      711.46      3.35 o 
   1  -6   2       25.64       25.57      0.65 o 
   2  -6   2      262.48      289.63      2.06 o 
   3  -6   2     2044.22     2258.91      5.95 o 
   4  -6   2      183.83      189.25      1.80 o 
   5  -6   2       48.47       53.10      1.04 o 
   6  -6   2       87.20       87.04      1.41 o 
   7  -6   2      344.60      332.55      2.93 o 
   8  -6   2       52.85       48.80      1.27 o 
   9  -6   2       16.99       17.82      0.83 o 
  10  -6   2       49.80       50.34      1.26 o 
  11  -6   2        0.75        2.41      0.38 o 
  12  -6   2        0.01        0.00      0.28 o 
  -9  -5   2       45.14       42.41      1.10 o 
  -8  -5   2       22.27       23.89      0.93 o 
  -7  -5   2       47.46       42.79      1.26 o 
  -6  -5   2        0.03        0.64      0.45 o 
  -5  -5   2       57.37       52.08      1.30 o 
  -4  -5   2       76.61       86.20      1.48 o 
  -3  -5   2       10.48        9.58      0.57 o 
  -2  -5   2       24.49       23.85      0.72 o 
  -1  -5   2     1667.14     1760.29      5.07 o 
   0  -5   2        1.69        3.85      0.34 o 
   1  -5   2     1331.50     1374.38      4.06 o 
   2  -5   2       22.49       24.81      0.58 o 
   3  -5   2       70.56       75.97      1.01 o 
   4  -5   2       25.47       24.98      0.65 o 
   5  -5   2      268.32      247.66      2.11 o 
   6  -5   2       15.73       14.64      0.63 o 
   7  -5   2      673.34      608.52      3.89 o 
   8  -5   2      257.90      244.51      2.64 o 
   9  -5   2      137.16      138.73      2.05 o 
  10  -5   2        7.81        7.20      0.60 o 
  11  -5   2        7.51        8.49      0.56 o 
  12  -5   2        0.06        0.00      0.26 o 
  -9  -4   2        0.52        0.00      0.40 o 
  -8  -4   2        0.07        0.69      0.42 o 
  -7  -4   2        1.68        1.89      0.49 o 
  -6  -4   2        0.28        0.46      0.43 o 
  -5  -4   2       34.92       35.80      1.01 o 
  -4  -4   2       97.31      100.04      1.46 o 
  -3  -4   2       19.19       23.43      0.68 o 
  -2  -4   2     4177.71     4594.08      8.24 o 
  -1  -4   2     1973.97     2123.87      4.98 o 
   0  -4   2      364.05      339.50      1.83 o 
   1  -4   2       53.73       48.20      0.70 o 
   2  -4   2      261.49      255.89      1.59 o 
   3  -4   2       45.76       41.04      0.71 o 
   4  -4   2        3.34        3.48      0.30 o 
   5  -4   2     2024.56     1882.38      5.70 o 
   6  -4   2       24.51       26.66      0.79 o 
   7  -4   2       38.87       36.43      0.98 o 
   8  -4   2      160.68      152.89      2.09 o 
   9  -4   2       24.92       22.28      0.90 o 
  10  -4   2        0.41        1.31      0.43 o 
  11  -4   2        0.01        0.00      0.34 o 
 -10  -3   2        0.75        0.38      0.36 o 
  -9  -3   2       32.15       33.06      1.04 o 
  -8  -3   2       40.99       45.30      1.24 o 
  -7  -3   2      123.94      130.93      2.00 o 
  -6  -3   2       76.34       83.87      1.52 o 
  -5  -3   2      301.72      268.44      2.43 o 
  -4  -3   2      145.86      156.48      1.67 o 
  -3  -3   2        0.17        0.15      0.30 o 
  -2  -3   2      116.17      116.90      1.15 o 
  -1  -3   2      169.67      152.17      1.17 o 
   0  -3   2    19193.64    20003.13     15.35 o 
   1  -3   2       21.96       25.14      0.46 o 
   2  -3   2        1.21        0.85      0.18 o 
   3  -3   2        2.23        2.45      0.25 o 
   4  -3   2      193.42      192.06      1.59 o 
   5  -3   2     1289.25     1242.05      4.55 o 
   6  -3   2      277.48      289.68      2.44 o 
   7  -3   2      382.90      393.73      3.13 o 
   8  -3   2        0.81        1.78      0.41 o 
   9  -3   2        0.01        0.39      0.41 o 
  10  -3   2        3.00        2.58      0.42 o 
  11  -3   2       25.34       23.99      0.84 o 
 -10  -2   2        0.86        0.83      0.37 o 
  -9  -2   2       15.07       13.83      0.78 o 
  -8  -2   2      278.67      304.72      3.11 o 
  -7  -2   2       78.03       78.61      1.55 o 
  -6  -2   2      158.07      173.06      2.04 o 
  -5  -2   2       11.19       12.76      0.58 o 
  -4  -2   2      168.53      174.62      1.62 o 
  -3  -2   2      703.19      750.66      2.92 o 
  -2  -2   2      202.62      184.45      1.27 o 
  -1  -2   2    14044.17    14540.85     11.85 o 
   0  -2   2     3101.42     3056.77      4.30 o 
   1  -2   2       66.05       63.94      0.63 o 
   2  -2   2       52.69       53.18      0.65 o 
   3  -2   2     2292.99     2163.69      4.71 o 
   4  -2   2     2616.85     2613.53      5.94 o 
   5  -2   2     2083.58     2095.03      5.98 o 
   6  -2   2       10.86       12.07      0.60 o 
   7  -2   2        7.37        7.13      0.55 o 
   8  -2   2        3.27        3.91      0.46 o 
   9  -2   2       21.28       19.58      0.88 o 
  10  -2   2        0.08        0.00      0.34 o 
  11  -2   2        0.21        0.44      0.29 o 
 -11  -1   2        0.00        0.00      0.33 o 
 -10  -1   2        2.56        2.75      0.43 o 
  -9  -1   2        1.58        0.63      0.47 o 
  -8  -1   2       65.13       69.79      1.52 o 
  -7  -1   2      489.43      542.72      3.73 o 
  -6  -1   2        8.64        7.52      0.54 o 
  -5  -1   2       37.61       40.79      0.87 o 
  -4  -1   2       25.37       29.59      0.65 o 
  -3  -1   2       98.41       98.15      0.98 o 
  -2  -1   2      757.22      759.76      2.26 o 
  -1  -1   2      327.89      299.44      1.19 o 
   0  -1   2       36.84       42.26      0.43 o 
   1  -1   2       21.54       19.10      0.37 o 
   2  -1   2    13542.39    12398.90     15.27 o 
   3  -1   2      760.06      706.29      2.67 o 
   4  -1   2       31.69       34.29      0.74 o 
   5  -1   2      303.82      334.32      2.43 o 
   6  -1   2      190.27      192.27      2.06 o 
   7  -1   2        1.30        1.44      0.38 o 
   8  -1   2        3.29        3.00      0.46 o 
   9  -1   2       11.33       10.20      0.71 o 
  10  -1   2        0.03        0.51      0.32 o 
  11  -1   2        6.26        6.13      1.43 o 
 -11   0   2        0.10        0.08      0.35 o 
 -10   0   2       20.82       20.49      0.88 o 
  -9   0   2      120.17      132.51      2.04 o 
  -8   0   2      227.07      248.46      2.67 o 
  -7   0   2        0.64        0.98      0.40 o 
  -6   0   2      246.79      251.16      2.21 o 
  -5   0   2      225.82      245.48      1.93 o 
  -4   0   2       33.31       30.67      0.63 o 
  -3   0   2       70.02       64.89      0.75 o 
  -2   0   2     5849.47     5709.14      6.25 o 
  -1   0   2      173.60      157.38      0.76 o 
   0   0   2     1378.82     1245.82      2.17 o 
   1   0   2      387.34      352.17      1.37 o 
   2   0   2      561.01      581.82      2.14 o 
   3   0   2       26.01       22.79      0.56 o 
   4   0   2     1553.70     1725.27      5.08 o 
   5   0   2      125.58      140.33      1.65 o 
   6   0   2      225.49      216.80      2.27 o 
   7   0   2       49.95       53.34      1.28 o 
   8   0   2       50.64       52.27      1.32 o 
   9   0   2        8.47        9.52      0.63 o 
  10   0   2       19.73       19.46      0.81 o 
 -12   1   2        0.81        0.00      0.33 o 
 -11   1   2        1.79        1.77      0.45 o 
 -10   1   2       45.55       48.63      1.28 o 
  -9   1   2        9.95       10.15      0.70 o 
  -8   1   2       42.91       48.89      1.19 o 
  -7   1   2      142.59      151.82      1.86 o 
  -6   1   2      362.84      404.12      2.70 o 
  -5   1   2      361.57      404.27      2.36 o 
  -4   1   2     1074.80     1076.30      3.36 o 
  -3   1   2       89.68       82.59      0.80 o 
  -2   1   2        5.90        6.02      0.24 o 
  -1   1   2      900.25      821.48      1.84 o 
   0   1   2     2281.23     2393.42      3.47 o 
   1   1   2      452.86      414.43      1.65 o 
   2   1   2     1808.04     1955.55      4.32 o 
   3   1   2      759.44      785.25      3.13 o 
   4   1   2      693.33      736.25      3.46 o 
   5   1   2       78.83       80.83      1.32 o 
   6   1   2       99.98       92.11      1.57 o 
   7   1   2       51.13       50.44      1.30 o 
   8   1   2        0.04        0.37      0.43 o 
   9   1   2       13.46       13.21      0.68 o 
  10   1   2        1.00        1.14      0.36 o 
 -12   2   2        2.80        2.62      0.70 o 
 -11   2   2        0.61        0.58      0.42 o 
 -10   2   2       27.66       31.17      1.07 o 
  -9   2   2      133.54      141.70      2.06 o 
  -8   2   2        0.50        0.55      0.35 o 
  -7   2   2       30.17       27.33      0.81 o 
  -6   2   2      494.45      502.92      2.93 o 
  -5   2   2        2.63        2.76      0.31 o 
  -4   2   2      322.88      316.77      1.79 o 
  -3   2   2     5307.63     5141.23      6.74 o 
  -2   2   2        0.44        2.29      0.20 o 
  -1   2   2     7769.54     8056.80      7.63 o 
   0   2   2    13810.38    14922.97     11.93 o 
   1   2   2      803.41      732.37      2.49 o 
   2   2   2       93.72       97.44      1.06 o 
   3   2   2        0.91        1.56      0.24 o 
   4   2   2      226.61      229.36      2.07 o 
   5   2   2       40.85       41.92      1.02 o 
   6   2   2      498.38      547.16      3.88 o 
   7   2   2       35.45       35.94      1.14 o 
   8   2   2        7.72        6.97      0.60 o 
   9   2   2        8.57        7.95      0.57 o 
  10   2   2       14.24       13.06      0.63 o 
 -12   3   2        0.30        0.33      0.33 o 
 -11   3   2       56.22       60.01      1.35 o 
 -10   3   2        0.24        0.40      0.45 o 
  -9   3   2       40.86       37.57      1.13 o 
  -8   3   2      122.35      119.86      1.75 o 
  -7   3   2      179.10      192.63      2.02 o 
  -6   3   2      208.78      203.45      1.86 o 
  -5   3   2      786.02      803.44      3.27 o 
  -4   3   2     1310.72     1288.97      3.72 o 
  -3   3   2     2706.98     2468.51      4.74 o 
  -2   3   2        1.30        1.75      0.20 o 
  -1   3   2       59.18       64.01      0.71 o 
   0   3   2      653.52      684.94      2.43 o 
   1   3   2      318.09      331.54      1.89 o 
   2   3   2        0.22        2.22      0.31 o 
   3   3   2      370.74      369.44      2.54 o 
   4   3   2      252.32      267.45      2.41 o 
   5   3   2       33.81       31.43      1.00 o 
   6   3   2      141.11      153.19      2.17 o 
   7   3   2        7.38        7.74      0.67 o 
   8   3   2       31.49       34.59      1.08 o 
   9   3   2       20.06       21.59      0.77 o 
 -12   4   2        2.01        1.77      0.51 o 
 -11   4   2       12.98       12.56      0.71 o 
 -10   4   2        6.00        5.40      0.62 o 
  -9   4   2      222.55      233.99      2.60 o 
  -8   4   2      225.22      224.85      2.38 o 
  -7   4   2       15.18       17.16      0.66 o 
  -6   4   2      540.09      556.01      3.09 o 
  -5   4   2        0.82        1.49      0.26 o 
  -4   4   2      357.25      324.17      1.95 o 
  -3   4   2     3649.63     3585.84      6.25 o 
  -2   4   2      342.31      311.31      1.72 o 
  -1   4   2      184.55      172.51      1.32 o 
   0   4   2      897.61      989.07      3.35 o 
   1   4   2        5.73        5.28      0.40 o 
   2   4   2       44.97       40.99      0.89 o 
   3   4   2      198.06      205.28      2.06 o 
   4   4   2      237.14      244.02      2.46 o 
   5   4   2        4.47        5.01      0.60 o 
   6   4   2       36.37       35.52      1.17 o 
   7   4   2        0.03        0.44      0.46 o 
   8   4   2        3.76        3.36      0.46 o 
   9   4   2        0.39        0.00      0.30 o 
 -12   5   2        1.46        0.72      0.37 o 
 -11   5   2       33.36       35.42      1.07 o 
 -10   5   2      208.34      221.75      2.62 o 
  -9   5   2      162.81      166.47      2.21 o 
  -8   5   2        9.82       10.96      0.64 o 
  -7   5   2       41.53       43.71      1.01 o 
  -6   5   2       11.96       13.09      0.55 o 
  -5   5   2      376.34      342.17      2.30 o 
  -4   5   2        4.52        5.82      0.35 o 
  -3   5   2      547.67      519.71      2.52 o 
  -2   5   2       51.99       56.50      0.84 o 
  -1   5   2       19.33       17.55      0.53 o 
   0   5   2       69.34       78.08      1.08 o 
   1   5   2     1023.45     1104.35      4.31 o 
   2   5   2        4.85        5.08      0.45 o 
   3   5   2      125.13      133.83      1.82 o 
   4   5   2        4.36        3.68      0.63 o 
   5   5   2      285.33      303.56      3.08 o 
   6   5   2       19.90       19.39      0.92 o 
   7   5   2        0.01        0.00      0.40 o 
   8   5   2       16.84       16.42      0.68 o 
 -13   6   2        1.51        0.38      0.34 o 
 -12   6   2       23.20       22.53      0.82 o 
 -11   6   2       30.64       33.60      1.03 o 
 -10   6   2       28.45       30.16      1.08 o 
  -9   6   2      209.56      205.53      2.47 o 
  -8   6   2      503.52      497.17      3.60 o 
  -7   6   2      144.96      138.96      1.79 o 
  -6   6   2      367.84      351.89      2.63 o 
  -5   6   2      378.33      358.06      2.48 o 
  -4   6   2      120.25      108.64      1.32 o 
  -3   6   2      647.84      628.47      3.04 o 
  -2   6   2      433.35      444.55      2.58 o 
  -1   6   2       33.54       30.09      0.77 o 
   0   6   2      354.47      351.55      2.50 o 
   1   6   2       61.45       55.04      1.10 o 
   2   6   2       50.89       47.70      1.11 o 
   3   6   2       12.22       13.32      0.73 o 
   4   6   2      183.77      178.94      2.33 o 
   5   6   2       24.62       21.80      0.99 o 
   6   6   2       40.67       39.79      1.14 o 
   7   6   2        7.47        8.10      0.55 o 
 -13   7   2        0.01        0.00      0.26 o 
 -12   7   2        1.44        1.24      0.37 o 
 -11   7   2       10.79       10.43      0.66 o 
 -10   7   2      126.63      126.13      1.97 o 
  -9   7   2       42.30       38.58      1.22 o 
  -8   7   2       13.72       14.78      0.75 o 
  -7   7   2       79.38       75.87      1.39 o 
  -6   7   2      618.50      608.03      3.62 o 
  -5   7   2        2.16        2.55      0.33 o 
  -4   7   2      522.76      575.40      3.24 o 
  -3   7   2       39.67       44.85      0.94 o 
  -2   7   2      892.71      890.66      4.04 o 
  -1   7   2      117.99      125.91      1.59 o 
   0   7   2      328.11      357.56      2.77 o 
   1   7   2      154.87      148.77      1.93 o 
   2   7   2       88.00       80.25      1.54 o 
   3   7   2      193.34      193.25      2.43 o 
   4   7   2       29.72       28.73      1.07 o 
   5   7   2       45.23       44.98      1.27 o 
   6   7   2       36.33       39.36      1.07 o 
   7   7   2        0.00        0.04      0.30 o 
 -12   8   2        0.05        0.00      0.32 o 
 -11   8   2       25.65       27.52      0.94 o 
 -10   8   2       54.93       56.62      1.36 o 
  -9   8   2       75.99       68.69      1.52 o 
  -8   8   2        3.32        3.54      0.48 o 
  -7   8   2      248.89      256.45      2.60 o 
  -6   8   2       81.75       85.53      1.45 o 
  -5   8   2       27.83       25.59      0.82 o 
  -4   8   2       74.61       75.56      1.29 o 
  -3   8   2       21.80       23.48      0.78 o 
  -2   8   2      262.04      277.92      2.47 o 
  -1   8   2       38.27       35.94      0.98 o 
   0   8   2       32.80       29.38      0.94 o 
   1   8   2       21.05       21.51      0.85 o 
   2   8   2        1.42        1.38      0.49 o 
   3   8   2        0.80        0.00      0.51 o 
   4   8   2        2.52        2.50      0.63 o 
   5   8   2       21.98       21.55      0.87 o 
   6   8   2        0.34        0.51      0.35 o 
 -12   9   2        3.57        3.28      0.39 o 
 -11   9   2       23.20       21.06      0.82 o 
 -10   9   2       21.37       19.35      0.86 o 
  -9   9   2       58.68       54.76      1.37 o 
  -8   9   2       94.15      100.80      1.76 o 
  -7   9   2       11.42       12.22      0.68 o 
  -6   9   2       12.35       13.04      0.69 o 
  -5   9   2      245.23      235.49      2.44 o 
  -4   9   2      102.24      104.71      1.63 o 
  -3   9   2       55.77       56.24      1.23 o 
  -2   9   2      699.43      725.58      4.33 o 
  -1   9   2        8.27        7.22      0.63 o 
   0   9   2      113.22      122.54      1.91 o 
   1   9   2       72.24       79.36      1.61 o 
   2   9   2       16.80       18.42      0.87 o 
   3   9   2       26.54       28.16      1.02 o 
   4   9   2        7.60        7.03      0.62 o 
   5   9   2       12.74       12.38      0.63 o 
 -12  10   2       12.35       13.33      0.62 o 
 -11  10   2        3.66        3.43      0.78 o 
 -10  10   2        1.52        0.51      0.43 o 
  -9  10   2      129.86      126.45      2.01 o 
  -8  10   2       24.16       25.51      0.95 o 
  -7  10   2      321.96      299.09      3.01 o 
  -6  10   2        1.51        0.89      0.39 o 
  -5  10   2       30.40       34.04      1.05 o 
  -4  10   2      170.07      184.56      2.28 o 
  -3  10   2       44.27       46.58      1.21 o 
  -2  10   2      538.79      583.22      4.14 o 
  -1  10   2       58.91       60.33      1.42 o 
   0  10   2       82.17       79.09      1.59 o 
   1  10   2        8.62        7.65      0.70 o 
   2  10   2        0.00        0.40      0.40 o 
   3  10   2        0.19        0.30      0.37 o 
   4  10   2        3.08        0.58      0.43 o 
 -12  11   2        1.19        0.10      0.32 o 
 -11  11   2        0.22        0.33      0.32 o 
 -10  11   2       13.56       12.73      0.70 o 
  -9  11   2        5.56        6.18      0.54 o 
  -8  11   2       22.51       22.28      0.91 o 
  -7  11   2      163.50      165.03      2.26 o 
  -6  11   2       96.67      103.83      1.82 o 
  -5  11   2        0.80        1.73      0.40 o 
  -4  11   2       96.15      103.61      1.79 o 
  -3  11   2      213.46      221.96      2.63 o 
  -2  11   2      142.49      149.25      2.17 o 
  -1  11   2        2.47        3.01      0.51 o 
   0  11   2       34.05       32.77      1.09 o 
   1  11   2        0.03        0.12      0.43 o 
   2  11   2        1.49        0.07      0.40 o 
   3  11   2        1.23        0.40      0.36 o 
 -11  12   2        0.53        0.53      0.33 o 
 -10  12   2       11.90       11.18      0.64 o 
  -9  12   2       27.07       24.65      0.90 o 
  -8  12   2       14.85       13.20      0.76 o 
  -7  12   2       16.07       15.29      0.81 o 
  -6  12   2       27.48       28.14      0.99 o 
  -5  12   2       50.08       54.87      1.36 o 
  -4  12   2        6.97        6.36      0.66 o 
  -3  12   2       16.75       15.28      0.86 o 
  -2  12   2       20.53       18.58      0.89 o 
  -1  12   2        7.84        7.26      0.64 o 
   0  12   2        0.23        0.28      0.45 o 
   1  12   2        1.75        1.72      0.40 o 
   2  12   2        1.99        0.85      0.34 o 
 -11  13   2        1.05        0.16      0.29 o 
 -10  13   2        0.01        0.02      0.30 o 
  -9  13   2        6.40        6.53      0.49 o 
  -8  13   2       23.62       26.28      0.89 o 
  -7  13   2        2.51        2.88      0.44 o 
  -6  13   2       14.81       15.54      0.77 o 
  -5  13   2       69.13       72.85      1.52 o 
  -4  13   2        0.04        0.00      0.42 o 
  -3  13   2       73.90       74.29      1.49 o 
  -2  13   2       23.75       23.20      0.88 o 
  -1  13   2       33.03       37.39      1.04 o 
   0  13   2        0.99        0.49      0.34 o 
  -9  14   2        1.09        0.76      0.33 o 
  -8  14   2        1.10        1.28      0.36 o 
  -7  14   2        7.24        8.31      0.53 o 
  -6  14   2        6.41        7.16      0.52 o 
  -5  14   2        5.56        6.03      0.49 o 
  -4  14   2       37.30       40.29      1.05 o 
  -3  14   2        0.02        0.00      0.36 o 
  -2  14   2        6.66        5.92      0.48 o 
  -7  15   2       10.77        9.68      0.50 o 
  -6  15   2        1.25        0.53      0.35 o 
  -5  15   2        0.83        0.18      0.33 o 
  -4  15   2        2.63        0.91      0.37 o 
   3 -15   3        2.90        2.77      0.69 o 
   4 -15   3        0.01        0.00      0.26 o 
   5 -15   3        0.63        0.17      0.34 o 
   6 -15   3        0.66        0.00      0.29 o 
   1 -14   3        0.48        0.71      0.35 o 
   2 -14   3        1.12        1.09      0.38 o 
   3 -14   3        0.88        0.53      0.36 o 
   4 -14   3        0.27        0.68      0.36 o 
   5 -14   3        9.71       10.15      0.59 o 
   6 -14   3        0.00        0.00      0.32 o 
   7 -14   3        2.77        3.21      0.36 o 
   8 -14   3        2.80        0.99      0.37 o 
  -1 -13   3        3.38        3.11      0.40 o 
   0 -13   3        0.73        0.10      0.38 o 
   1 -13   3        6.21        5.72      0.55 o 
   2 -13   3        0.08        0.00      0.40 o 
   3 -13   3        1.05        1.30      0.36 o 
   4 -13   3       39.12       39.87      1.13 o 
   5 -13   3       22.81       22.72      0.87 o 
   6 -13   3        6.20        6.77      0.54 o 
   7 -13   3        8.01        9.06      0.57 o 
   8 -13   3        4.45        4.39      0.43 o 
   9 -13   3        5.49        5.79      0.44 o 
  -3 -12   3        5.43        4.95      0.43 o 
  -2 -12   3        0.81        1.23      0.38 o 
  -1 -12   3        0.63        0.83      0.41 o 
   0 -12   3        1.94        2.57      0.45 o 
   1 -12   3       11.48       11.01      0.68 o 
   2 -12   3        9.73        9.18      0.70 o 
   3 -12   3       77.15       75.60      1.57 o 
   4 -12   3       20.07       18.84      0.84 o 
   5 -12   3       36.44       38.06      1.11 o 
   6 -12   3      111.35      105.63      1.79 o 
   7 -12   3       22.85       24.98      0.92 o 
   8 -12   3       24.27       26.64      0.92 o 
   9 -12   3        0.61        0.85      0.35 o 
  10 -12   3        0.27        0.00      0.29 o 
  -4 -11   3        5.53        5.84      0.46 o 
  -3 -11   3        1.68        1.92      0.37 o 
  -2 -11   3        0.21        0.58      0.38 o 
  -1 -11   3       23.15       20.76      0.89 o 
   0 -11   3        2.74        3.35      0.46 o 
   1 -11   3       70.39       78.85      1.61 o 
   2 -11   3       10.82       12.30      0.70 o 
   3 -11   3       17.92       20.43      0.89 o 
   4 -11   3        4.74        4.16      0.51 o 
   5 -11   3       11.15        9.96      0.67 o 
   6 -11   3        0.23        0.21      0.39 o 
   7 -11   3        7.04        7.85      0.64 o 
   8 -11   3        0.00        0.00      0.41 o 
   9 -11   3        0.02        0.47      0.32 o 
  10 -11   3        0.27        0.31      0.31 o 
  11 -11   3        0.05        0.24      0.25 o 
  -5 -10   3        8.47        9.07      0.54 o 
  -4 -10   3        0.39        1.06      0.41 o 
  -3 -10   3        0.54        0.00      0.41 o 
  -2 -10   3       42.69       46.89      1.31 o 
  -1 -10   3        2.95        2.73      0.52 o 
   0 -10   3       76.56       75.19      1.57 o 
   1 -10   3       34.02       34.71      1.09 o 
   2 -10   3       64.54       61.13      1.37 o 
   3 -10   3        2.53        2.58      0.45 o 
   4 -10   3        0.56        0.48      0.44 o 
   5 -10   3        8.56        9.61      0.62 o 
   6 -10   3       82.34       74.78      1.53 o 
   7 -10   3        0.96        1.65      0.43 o 
   8 -10   3       12.02       12.91      0.73 o 
   9 -10   3        6.29        6.79      0.56 o 
  10 -10   3       12.18       11.47      0.60 o 
  11 -10   3        1.26        0.83      0.33 o 
  -6  -9   3        3.34        0.87      0.44 o 
  -5  -9   3        2.00        0.91      0.45 o 
  -4  -9   3        8.50        7.72      0.67 o 
  -3  -9   3       93.73       87.41      1.69 o 
  -2  -9   3        2.74        2.62      0.68 o 
  -1  -9   3       66.84       64.05      1.43 o 
   0  -9   3       16.13       14.96      0.75 o 
   1  -9   3      157.07      143.65      1.95 o 
   2  -9   3        2.43        2.97      0.40 o 
   3  -9   3      387.19      397.22      3.17 o 
   4  -9   3      150.16      135.47      1.89 o 
   5  -9   3        2.95        3.25      0.42 o 
   6  -9   3       89.86       91.40      1.64 o 
   7  -9   3      114.61      113.65      1.88 o 
   8  -9   3        0.76        0.15      0.51 o 
   9  -9   3       27.09       26.96      0.96 o 
  10  -9   3        3.95        3.51      0.48 o 
  11  -9   3        0.33        0.17      0.32 o 
  -7  -8   3        0.66        0.06      0.37 o 
  -6  -8   3        0.39        0.22      0.42 o 
  -5  -8   3        2.47        2.79      0.47 o 
  -4  -8   3        0.03        0.45      0.46 o 
  -3  -8   3        4.03        4.86      0.52 o 
  -2  -8   3       13.04       12.63      0.73 o 
  -1  -8   3      184.28      202.04      2.28 o 
   0  -8   3      167.54      155.76      1.94 o 
   1  -8   3      244.26      252.97      2.39 o 
   2  -8   3        6.44        5.82      0.54 o 
   3  -8   3      202.98      221.52      2.21 o 
   4  -8   3      268.94      295.78      2.60 o 
   5  -8   3        2.17        2.32      0.36 o 
   6  -8   3        9.70        8.90      0.64 o 
   7  -8   3      113.76      103.87      1.77 o 
   8  -8   3       41.21       40.30      1.17 o 
   9  -8   3        3.48        3.17      0.47 o 
  10  -8   3        0.64        0.64      0.34 o 
  11  -8   3       20.26       21.76      0.78 o 
  -8  -7   3        0.45        0.53      0.32 o 
  -7  -7   3        3.12        2.79      0.47 o 
  -6  -7   3        4.53        4.41      0.58 o 
  -5  -7   3        0.39        0.00      0.48 o 
  -4  -7   3      119.99      124.95      1.96 o 
  -3  -7   3       43.00       47.37      1.19 o 
  -2  -7   3       33.58       37.50      1.02 o 
  -1  -7   3       82.66       78.70      1.35 o 
   0  -7   3       43.09       48.86      1.03 o 
   1  -7   3      156.98      170.25      1.79 o 
   2  -7   3      363.59      365.03      2.59 o 
   3  -7   3      105.37      116.97      1.51 o 
   4  -7   3      146.90      143.78      1.72 o 
   5  -7   3       28.78       30.05      0.86 o 
   6  -7   3       12.39       14.50      0.66 o 
   7  -7   3       79.06       84.08      1.57 o 
   8  -7   3       21.83       21.74      0.91 o 
   9  -7   3       42.35       40.28      1.15 o 
  10  -7   3        0.84        1.08      0.37 o 
  11  -7   3        1.77        1.88      0.35 o 
  -8  -6   3       27.20       27.43      0.89 o 
  -7  -6   3        2.05        2.18      0.47 o 
  -6  -6   3        7.41        6.74      0.63 o 
  -5  -6   3        0.02        0.39      0.44 o 
  -4  -6   3       56.50       53.02      1.25 o 
  -3  -6   3        1.36        1.27      0.37 o 
  -2  -6   3        0.31        0.54      0.38 o 
  -1  -6   3       59.44       54.68      1.03 o 
   0  -6   3      248.94      277.29      2.13 o 
   1  -6   3       11.12       12.35      0.51 o 
   2  -6   3       27.53       29.63      0.72 o 
   3  -6   3       93.72       84.56      1.20 o 
   4  -6   3      141.59      127.35      1.53 o 
   5  -6   3      163.49      163.69      1.83 o 
   6  -6   3        0.38        0.46      0.30 o 
   7  -6   3       37.53       35.03      1.02 o 
   8  -6   3        0.73        0.41      0.40 o 
   9  -6   3       38.85       35.23      1.08 o 
  10  -6   3        1.41        0.05      0.37 o 
  11  -6   3       17.29       17.71      0.70 o 
  -9  -5   3        0.69        0.26      0.41 o 
  -8  -5   3        0.55        0.32      0.41 o 
  -7  -5   3        0.08        0.01      0.44 o 
  -6  -5   3       20.30       21.79      0.91 o 
  -5  -5   3       19.97       19.03      0.83 o 
  -4  -5   3      475.39      484.97      3.39 o 
  -3  -5   3      384.05      423.61      2.91 o 
  -2  -5   3     1419.59     1464.91      5.00 o 
  -1  -5   3      183.35      192.71      1.70 o 
   0  -5   3      378.72      410.15      2.31 o 
   1  -5   3      399.46      408.44      2.27 o 
   2  -5   3      182.41      167.80      1.48 o 
   3  -5   3      270.83      299.03      2.06 o 
   4  -5   3     1145.26     1182.93      4.40 o 
   5  -5   3        1.58        1.55      0.28 o 
   6  -5   3       96.19       87.62      1.44 o 
   7  -5   3        0.57        0.54      0.42 o 
   8  -5   3       24.74       25.31      0.93 o 
   9  -5   3        3.91        3.70      0.53 o 
  10  -5   3       12.90       13.40      0.72 o 
  11  -5   3        8.04        8.40      0.57 o 
 -10  -4   3       13.02       12.38      2.32 o 
  -9  -4   3       18.09       17.27      0.77 o 
  -8  -4   3       12.34       11.39      0.72 o 
  -7  -4   3       27.15       30.67      1.06 o 
  -6  -4   3       48.30       43.89      1.18 o 
  -5  -4   3        1.88        2.05      0.41 o 
  -4  -4   3      187.78      199.60      2.04 o 
  -3  -4   3        0.04        2.32      0.38 o 
  -2  -4   3      947.25      897.69      3.53 o 
  -1  -4   3       45.06       42.64      0.74 o 
   0  -4   3      228.85      230.73      1.56 o 
   1  -4   3       23.64       26.20      0.55 o 
   2  -4   3       92.74       88.44      0.99 o 
   3  -4   3     2529.05     2363.28      5.57 o 
   4  -4   3        7.76        6.75      0.46 o 
   5  -4   3       16.85       19.07      0.64 o 
   6  -4   3        4.76        4.53      0.43 o 
   7  -4   3       67.31       60.44      1.28 o 
   8  -4   3       22.33       20.83      0.87 o 
   9  -4   3        3.57        3.46      0.54 o 
  10  -4   3        0.74        0.93      0.37 o 
  11  -4   3        0.25        0.00      0.31 o 
 -10  -3   3        0.14        0.03      0.35 o 
  -9  -3   3        0.62        1.66      0.45 o 
  -8  -3   3       38.07       42.01      1.24 o 
  -7  -3   3        5.02        4.78      0.63 o 
  -6  -3   3       27.55       27.24      0.94 o 
  -5  -3   3      172.46      189.70      2.03 o 
  -4  -3   3       17.32       17.74      0.63 o 
  -3  -3   3      551.03      585.45      2.85 o 
  -2  -3   3     3302.49     3529.99      6.48 o 
  -1  -3   3     1545.17     1519.58      3.78 o 
   0  -3   3     2711.45     2656.16      4.83 o 
   1  -3   3       54.29       49.59      0.67 o 
   2  -3   3      304.25      331.07      1.77 o 
   3  -3   3     1336.32     1210.31      3.79 o 
   4  -3   3       12.27       11.56      0.50 o 
   5  -3   3      443.51      451.13      2.85 o 
   6  -3   3       10.41        9.41      0.62 o 
   7  -3   3        7.23        6.38      0.56 o 
   8  -3   3        0.71        0.22      0.38 o 
   9  -3   3       27.35       25.25      0.96 o 
  10  -3   3        4.92        5.04      0.51 o 
  11  -3   3        2.07        0.23      0.37 o 
 -11  -2   3        2.04        0.38      0.42 o 
 -10  -2   3        1.21        1.36      0.43 o 
  -9  -2   3        6.49        6.94      0.62 o 
  -8  -2   3       17.67       17.42      0.90 o 
  -7  -2   3       44.84       43.22      1.15 o 
  -6  -2   3      235.54      241.02      2.38 o 
  -5  -2   3     1082.89     1067.74      4.48 o 
  -4  -2   3     1290.58     1419.27      4.60 o 
  -3  -2   3       45.99       43.73      0.75 o 
  -2  -2   3     1735.17     1561.10      3.80 o 
  -1  -2   3     9674.35    10277.56      9.89 o 
   0  -2   3      783.08      710.52      2.16 o 
   1  -2   3     1394.74     1272.52      3.05 o 
   2  -2   3      489.64      462.26      2.01 o 
   3  -2   3       13.78       14.42      0.45 o 
   4  -2   3     2223.40     2280.69      5.84 o 
   5  -2   3      163.47      151.54      1.68 o 
   6  -2   3        5.83        5.65      0.48 o 
   7  -2   3        0.92        1.17      0.42 o 
   8  -2   3        1.12        0.32      0.38 o 
   9  -2   3       10.59        9.29      0.66 o 
  10  -2   3        0.24        0.26      0.34 o 
  11  -2   3        5.96        6.16      0.44 o 
 -11  -1   3        0.88        1.27      0.42 o 
 -10  -1   3        3.26        3.71      0.46 o 
  -9  -1   3        0.00        0.54      0.49 o 
  -8  -1   3        0.02        0.15      0.50 o 
  -7  -1   3        8.31        9.43      0.60 o 
  -6  -1   3       82.39       90.54      1.40 o 
  -5  -1   3      740.04      806.83      3.65 o 
  -4  -1   3       93.16       83.93      1.07 o 
  -3  -1   3     1253.31     1329.13      3.62 o 
  -2  -1   3     1720.56     1738.98      3.62 o 
  -1  -1   3     1201.46     1084.70      2.52 o 
   0  -1   3        1.38        0.94      0.16 o 
   1  -1   3       89.82       83.35      0.82 o 
   2  -1   3        7.45        8.28      0.33 o 
   3  -1   3      666.59      619.74      2.68 o 
   4  -1   3      106.36      117.27      1.35 o 
   5  -1   3      263.99      268.31      2.28 o 
   6  -1   3      358.49      395.37      3.07 o 
   7  -1   3       23.21       24.41      0.91 o 
   8  -1   3       33.99       36.03      1.11 o 
   9  -1   3        5.92        5.48      0.76 o 
  10  -1   3        6.79        6.06      0.48 o 
 -11   0   3        2.54        2.88      0.43 o 
 -10   0   3        4.00        3.48      0.54 o 
  -9   0   3       92.77       85.85      1.68 o 
  -8   0   3       33.44       31.27      1.02 o 
  -7   0   3       28.91       29.33      0.90 o 
  -6   0   3        0.02        4.19      0.41 o 
  -5   0   3      661.62      695.05      3.21 o 
  -4   0   3      120.16      134.69      1.24 o 
  -3   0   3        2.99        3.74      0.24 o 
  -2   0   3       78.47       75.25      0.70 o 
  -1   0   3    24110.48    26101.16     15.93 o 
   0   0   3      795.51      725.49      1.98 o 
   1   0   3        0.02        0.40      0.20 o 
   2   0   3      454.77      443.52      2.04 o 
   3   0   3      162.54      149.42      1.39 o 
   4   0   3      176.76      179.62      1.73 o 
   5   0   3       11.52       13.49      0.60 o 
   6   0   3        5.26        6.62      0.50 o 
   7   0   3        1.16        0.16      0.39 o 
   8   0   3       26.08       28.82      1.04 o 
   9   0   3        0.77        0.93      0.41 o 
  10   0   3        0.36        0.00      0.32 o 
 -12   1   3        3.50        0.40      0.52 o 
 -11   1   3        6.03        5.46      0.55 o 
 -10   1   3        7.66        7.76      0.63 o 
  -9   1   3        2.10        2.38      0.48 o 
  -8   1   3        5.05        4.92      0.52 o 
  -7   1   3      213.67      193.14      2.07 o 
  -6   1   3      111.82      122.31      1.49 o 
  -5   1   3      664.19      685.58      3.07 o 
  -4   1   3       11.65       12.88      0.41 o 
  -3   1   3     1091.35     1128.08      3.00 o 
  -2   1   3     7611.92     7317.41      7.58 o 
  -1   1   3     1442.21     1314.62      2.73 o 
   0   1   3       41.76       43.81      0.54 o 
   1   1   3       23.80       22.37      0.47 o 
   2   1   3      237.07      226.57      1.56 o 
   3   1   3      308.33      302.24      2.07 o 
   4   1   3      148.20      134.85      1.57 o 
   5   1   3       67.11       71.85      1.31 o 
   6   1   3       53.47       54.47      1.29 o 
   7   1   3        1.37        1.58      0.52 o 
   8   1   3        2.28        2.16      0.57 o 
   9   1   3        4.28        4.92      0.49 o 
  10   1   3        1.05        0.23      0.32 o 
 -12   2   3        0.81        0.30      0.35 o 
 -11   2   3       14.15       15.87      0.78 o 
 -10   2   3       18.71       21.07      0.89 o 
  -9   2   3      173.03      186.38      2.36 o 
  -8   2   3       12.94       13.76      0.69 o 
  -7   2   3       50.72       52.21      1.08 o 
  -6   2   3       10.56       10.28      0.48 o 
  -5   2   3     2250.82     2309.99      5.63 o 
  -4   2   3       37.30       35.58      0.64 o 
  -3   2   3        5.78        6.60      0.28 o 
  -2   2   3     6358.48     5741.25      6.92 o 
  -1   2   3     8573.60     8806.06      8.77 o 
   0   2   3      125.23      113.93      0.96 o 
   1   2   3      123.47      124.40      1.13 o 
   2   2   3      809.56      783.80      3.16 o 
   3   2   3      220.96      203.67      1.82 o 
   4   2   3      117.99      123.71      1.60 o 
   5   2   3        0.19        1.55      0.37 o 
   6   2   3       20.56       20.10      0.88 o 
   7   2   3        0.68        0.00      0.46 o 
   8   2   3        6.06        6.98      0.56 o 
   9   2   3        4.25        3.93      0.45 o 
 -12   3   3        6.27        6.30      0.49 o 
 -11   3   3        0.44        1.23      0.49 o 
 -10   3   3        0.01        0.45      0.46 o 
  -9   3   3       25.43       23.31      0.91 o 
  -8   3   3       11.25       12.58      0.62 o 
  -7   3   3      132.91      139.98      1.71 o 
  -6   3   3        5.35        5.67      0.40 o 
  -5   3   3      857.84      796.78      3.28 o 
  -4   3   3      744.33      707.29      2.77 o 
  -3   3   3     2092.18     1919.08      4.28 o 
  -2   3   3      101.81      104.04      0.95 o 
  -1   3   3      906.21      898.51      2.79 o 
   0   3   3        1.29        5.76      0.32 o 
   1   3   3      842.05      889.29      3.29 o 
   2   3   3       50.58       55.07      0.95 o 
   3   3   3        0.18        0.67      0.36 o 
   4   3   3       31.73       34.12      0.96 o 
   5   3   3      341.42      332.05      3.02 o 
   6   3   3        6.97        8.23      0.65 o 
   7   3   3        0.38        0.12      0.44 o 
   8   3   3        6.70        7.33      0.57 o 
   9   3   3        2.91        2.60      0.60 o 
 -12   4   3        8.60        7.70      0.56 o 
 -11   4   3        2.64        2.96      0.43 o 
 -10   4   3       36.97       38.44      1.18 o 
  -9   4   3       52.21       56.63      1.34 o 
  -8   4   3       83.27       79.26      1.44 o 
  -7   4   3        0.45        0.54      0.30 o 
  -6   4   3       43.06       41.91      0.88 o 
  -5   4   3      132.11      134.31      1.39 o 
  -4   4   3      413.58      375.75      2.13 o 
  -3   4   3      154.80      172.27      1.37 o 
  -2   4   3     1677.23     1697.64      4.25 o 
  -1   4   3      621.33      625.60      2.62 o 
   0   4   3      398.37      445.18      2.35 o 
   1   4   3       12.74       14.67      0.54 o 
   2   4   3        1.92        2.14      0.38 o 
   3   4   3       73.04       73.81      1.31 o 
   4   4   3        1.99        0.24      0.39 o 
   5   4   3       53.81       55.42      1.40 o 
   6   4   3        6.50        6.05      0.65 o 
   7   4   3        1.13        1.32      0.41 o 
   8   4   3        4.50        4.13      0.45 o 
 -13   5   3        0.02        0.00      0.28 o 
 -12   5   3        0.08        0.04      0.37 o 
 -11   5   3        0.03        0.00      0.41 o 
 -10   5   3      123.03      135.20      2.07 o 
  -9   5   3       13.04       14.66      0.75 o 
  -8   5   3        9.65        8.52      0.70 o 
  -7   5   3       15.58       15.04      0.64 o 
  -6   5   3        6.11        7.02      0.43 o 
  -5   5   3      214.75      196.17      1.75 o 
  -4   5   3     4470.01     4397.64      8.11 o 
  -3   5   3       67.26       63.58      0.94 o 
  -2   5   3      647.35      718.09      3.03 o 
  -1   5   3       13.39       13.83      0.50 o 
   0   5   3      687.63      763.87      3.44 o 
   1   5   3       86.57       90.55      1.30 o 
   2   5   3      246.07      220.67      2.19 o 
   3   5   3      256.41      255.70      2.55 o 
   4   5   3      105.08      109.74      1.80 o 
   5   5   3       98.63      108.89      1.89 o 
   6   5   3        0.61        1.30      0.43 o 
   7   5   3       11.64       11.12      0.64 o 
   8   5   3        0.84        0.15      0.34 o 
 -13   6   3        1.85        0.51      0.42 o 
 -12   6   3        3.82        4.19      0.45 o 
 -11   6   3        4.20        3.84      0.55 o 
 -10   6   3        9.01        8.37      0.65 o 
  -9   6   3        1.05        1.35      0.40 o 
  -8   6   3       20.65       21.36      0.82 o 
  -7   6   3       71.72       76.46      1.35 o 
  -6   6   3       91.10       82.60      1.30 o 
  -5   6   3      154.03      149.51      1.63 o 
  -4   6   3      351.67      351.93      2.40 o 
  -3   6   3     1377.62     1451.26      4.76 o 
  -2   6   3      112.19      112.03      1.35 o 
  -1   6   3      693.35      722.14      3.49 o 
   0   6   3       90.58      102.47      1.42 o 
   1   6   3       78.70       71.81      1.29 o 
   2   6   3        5.20        4.97      0.63 o 
   3   6   3        2.58        2.36      0.56 o 
   4   6   3      132.45      124.83      2.00 o 
   5   6   3        5.46        6.16      0.57 o 
   6   6   3        0.39        0.67      0.40 o 
   7   6   3        0.03        0.16      0.34 o 
 -13   7   3        2.45        0.81      0.36 o 
 -12   7   3        3.19        2.87      0.40 o 
 -11   7   3       13.34       13.23      0.71 o 
 -10   7   3        5.38        4.89      0.56 o 
  -9   7   3      717.71      663.36      4.43 o 
  -8   7   3       37.51       34.54      1.03 o 
  -7   7   3      159.91      152.63      1.92 o 
  -6   7   3        2.71        2.77      0.39 o 
  -5   7   3       91.51       83.73      1.31 o 
  -4   7   3      239.10      266.05      2.26 o 
  -3   7   3      257.74      276.90      2.26 o 
  -2   7   3      204.87      204.56      1.99 o 
  -1   7   3     1181.67     1281.80      5.14 o 
   0   7   3       13.37       12.13      0.64 o 
   1   7   3        6.84        6.16      0.55 o 
   2   7   3       26.10       24.05      0.94 o 
   3   7   3       90.52      100.08      1.78 o 
   4   7   3       32.54       31.61      1.10 o 
   5   7   3       62.21       65.05      1.41 o 
   6   7   3        5.58        5.17      0.52 o 
 -13   8   3        0.94        0.21      0.32 o 
 -12   8   3        1.42        0.58      0.40 o 
 -11   8   3       20.15       21.36      0.85 o 
 -10   8   3        5.99        6.59      0.62 o 
  -9   8   3       19.14       17.39      0.91 o 
  -8   8   3       10.38        9.91      0.66 o 
  -7   8   3       68.65       62.34      1.30 o 
  -6   8   3      521.21      516.73      3.54 o 
  -5   8   3      257.64      282.99      2.55 o 
  -4   8   3      222.06      247.91      2.36 o 
  -3   8   3      456.09      475.98      3.24 o 
  -2   8   3       41.55       36.92      0.98 o 
  -1   8   3       20.22       20.82      0.81 o 
   0   8   3        6.90        6.39      0.58 o 
   1   8   3        0.33        0.83      0.42 o 
   2   8   3       52.72       48.35      1.28 o 
   3   8   3       74.77       73.42      1.58 o 
   4   8   3       16.63       15.60      0.80 o 
   5   8   3       12.39       11.38      0.64 o 
 -12   9   3        1.17        0.66      0.35 o 
 -11   9   3       21.05       20.37      0.82 o 
 -10   9   3       60.14       66.05      1.45 o 
  -9   9   3      221.74      218.48      2.62 o 
  -8   9   3       23.39       23.97      0.91 o 
  -7   9   3        0.58        0.01      0.40 o 
  -6   9   3       90.54       91.38      1.58 o 
  -5   9   3      104.18      102.73      1.66 o 
  -4   9   3        3.91        4.30      0.48 o 
  -3   9   3        0.01        0.06      0.40 o 
  -2   9   3      167.72      161.54      2.08 o 
  -1   9   3       68.81       65.53      1.40 o 
   0   9   3       25.22       22.67      0.95 o 
   1   9   3      151.20      160.56      2.24 o 
   2   9   3       10.82       11.71      0.75 o 
   3   9   3        0.39        0.79      0.45 o 
   4   9   3        2.44        2.78      0.38 o 
   5   9   3       13.13       12.03      0.61 o 
 -12  10   3        0.05        0.40      0.28 o 
 -11  10   3        9.89       11.41      0.62 o 
 -10  10   3       15.62       14.05      0.71 o 
  -9  10   3        5.51        5.35      0.56 o 
  -8  10   3        5.80        6.17      0.58 o 
  -7  10   3        0.03        0.27      0.40 o 
  -6  10   3       25.62       25.88      0.95 o 
  -5  10   3       50.84       47.72      1.23 o 
  -4  10   3      327.79      330.83      3.08 o 
  -3  10   3      297.02      300.87      2.97 o 
  -2  10   3       24.23       21.79      0.95 o 
  -1  10   3        4.27        4.34      0.60 o 
   0  10   3        0.27        1.10      0.47 o 
   1  10   3        5.23        4.63      0.54 o 
   2  10   3        0.47        0.62      0.41 o 
   3  10   3       13.50       13.84      0.70 o 
   4  10   3        4.42        4.11      0.96 o 
 -12  11   3        1.37        0.64      0.36 o 
 -11  11   3        4.42        4.82      0.44 o 
 -10  11   3        0.13        0.76      0.35 o 
  -9  11   3        0.00        0.75      0.36 o 
  -8  11   3        3.90        4.49      0.47 o 
  -7  11   3        0.75        1.00      0.42 o 
  -6  11   3        6.31        7.18      0.61 o 
  -5  11   3       93.67       96.94      1.76 o 
  -4  11   3       39.26       35.87      1.14 o 
  -3  11   3       26.20       27.55      1.05 o 
  -2  11   3        1.72        1.97      0.49 o 
  -1  11   3        0.00        0.07      0.45 o 
   0  11   3        0.25        0.00      0.44 o 
   1  11   3        2.63        2.52      0.47 o 
   2  11   3        1.48        1.38      0.42 o 
   3  11   3        0.71        0.65      0.31 o 
 -11  12   3        0.79        0.00      0.35 o 
 -10  12   3        2.30        2.21      0.68 o 
  -9  12   3       14.10       13.57      0.71 o 
  -8  12   3       39.35       39.08      1.15 o 
  -7  12   3       29.83       29.81      1.05 o 
  -6  12   3       25.06       24.00      0.94 o 
  -5  12   3       71.13       78.12      1.58 o 
  -4  12   3      163.39      182.21      2.37 o 
  -3  12   3       51.97       56.35      1.37 o 
  -2  12   3       11.96       11.93      0.74 o 
  -1  12   3        0.58        0.09      0.40 o 
   0  12   3        4.23        4.89      0.47 o 
   1  12   3        4.63        4.21      0.46 o 
 -11  13   3        7.33        6.97      0.44 o 
 -10  13   3        8.18        8.62      0.53 o 
  -9  13   3       18.20       19.83      0.78 o 
  -8  13   3        1.16        1.25      0.39 o 
  -7  13   3        0.08        1.22      0.38 o 
  -6  13   3       18.51       20.36      0.84 o 
  -5  13   3       19.95       18.40      0.84 o 
  -4  13   3        4.66        5.25      0.54 o 
  -3  13   3        0.07        0.00      0.41 o 
  -2  13   3        1.38        1.26      0.44 o 
  -1  13   3       18.82       20.85      0.78 o 
   0  13   3        2.20        2.11      0.52 o 
  -9  14   3       11.89       12.93      0.58 o 
  -8  14   3       12.84       11.76      0.58 o 
  -7  14   3        2.09        2.34      0.39 o 
  -6  14   3        0.20        0.31      0.38 o 
  -5  14   3        0.66        0.91      0.33 o 
  -4  14   3       39.73       39.93      1.05 o 
  -3  14   3       17.19       19.06      0.69 o 
  -2  14   3        6.45        6.28      0.47 o 
  -7  15   3        2.29        0.82      0.33 o 
  -6  15   3        7.19        6.71      0.46 o 
  -5  15   3        7.52        6.70      0.43 o 
   4 -15   4        0.74        0.06      0.32 o 
   5 -15   4        3.60        0.82      0.38 o 
   1 -14   4        0.11        0.00      0.30 o 
   2 -14   4        1.82        1.65      0.44 o 
   3 -14   4       24.73       24.85      0.85 o 
   4 -14   4        2.50        2.29      0.55 o 
   5 -14   4        3.07        2.71      0.63 o 
   6 -14   4        2.60        3.03      0.40 o 
   7 -14   4        0.02        0.07      0.30 o 
   8 -14   4        3.29        3.14      0.71 o 
  -1 -13   4        1.02        1.05      0.36 o 
   0 -13   4        0.03        0.23      0.32 o 
   1 -13   4       30.34       30.14      0.95 o 
   2 -13   4        0.74        0.93      0.41 o 
   3 -13   4        0.21        0.43      0.38 o 
   4 -13   4        2.28        2.61      0.45 o 
   5 -13   4        0.45        0.41      0.42 o 
   6 -13   4       23.09       23.44      0.88 o 
   7 -13   4        1.32        0.54      0.39 o 
   8 -13   4        0.52        0.45      0.31 o 
   9 -13   4       11.79       10.66      0.54 o 
  -3 -12   4        1.30        0.00      0.34 o 
  -2 -12   4        2.33        2.60      0.39 o 
  -1 -12   4        3.02        3.11      0.47 o 
   0 -12   4        1.19        0.52      0.40 o 
   1 -12   4        9.85       11.14      0.70 o 
   2 -12   4       64.58       65.77      1.46 o 
   3 -12   4        0.60        0.83      0.45 o 
   4 -12   4        2.90        3.32      0.45 o 
   5 -12   4       63.53       65.86      1.47 o 
   6 -12   4        3.31        3.11      0.53 o 
   7 -12   4       30.75       30.01      1.02 o 
   8 -12   4        2.69        2.48      0.56 o 
   9 -12   4        0.54        0.73      0.37 o 
  10 -12   4        1.50        0.68      0.31 o 
  -4 -11   4        0.12        0.65      0.32 o 
  -3 -11   4       14.30       14.93      0.73 o 
  -2 -11   4       26.92       24.41      0.93 o 
  -1 -11   4       17.69       16.28      0.86 o 
   0 -11   4        7.99        8.90      0.66 o 
   1 -11   4      143.24      140.51      2.15 o 
   2 -11   4        0.40        0.44      0.41 o 
   3 -11   4       11.97       11.03      0.75 o 
   4 -11   4       21.02       23.58      0.92 o 
   5 -11   4        2.02        1.92      0.50 o 
   6 -11   4        3.63        3.48      0.55 o 
   7 -11   4       51.19       48.21      1.25 o 
   8 -11   4       32.82       35.40      1.06 o 
   9 -11   4        2.07        1.97      0.50 o 
  10 -11   4        6.22        5.90      0.51 o 
  -5 -10   4        0.13        0.06      0.34 o 
  -4 -10   4        1.34        0.86      0.42 o 
  -3 -10   4        9.23        9.00      0.66 o 
  -2 -10   4        2.52        2.46      0.60 o 
  -1 -10   4       54.09       50.04      1.33 o 
   0 -10   4        2.68        2.39      0.55 o 
   1 -10   4       77.13       80.29      1.56 o 
   2 -10   4        0.05        0.64      0.42 o 
   3 -10   4        0.78        0.40      0.40 o 
   4 -10   4       12.82       12.11      0.72 o 
   5 -10   4       15.01       13.90      0.76 o 
   6 -10   4        3.93        3.55      0.49 o 
   7 -10   4       46.61       47.73      1.28 o 
   8 -10   4       96.67       98.76      1.76 o 
   9 -10   4        0.01        0.00      0.35 o 
  10 -10   4        0.00        0.05      0.31 o 
  11 -10   4        0.02        0.00      0.26 o 
  -6  -9   4        1.44        0.49      0.38 o 
  -5  -9   4        1.70        0.58      0.44 o 
  -4  -9   4        0.08        0.37      0.41 o 
  -3  -9   4        2.49        2.41      0.57 o 
  -2  -9   4       43.38       39.34      1.18 o 
  -1  -9   4       17.70       17.80      0.84 o 
   0  -9   4      309.64      299.28      2.91 o 
   1  -9   4        3.10        2.78      0.49 o 
   2  -9   4        1.39        1.26      0.36 o 
   3  -9   4        6.71        7.16      0.52 o 
   4  -9   4       24.11       22.38      0.88 o 
   5  -9   4        7.80        7.42      0.57 o 
   6  -9   4       23.96       23.30      0.90 o 
   7  -9   4        0.03        0.43      0.43 o 
   8  -9   4       29.35       26.63      0.98 o 
   9  -9   4        4.51        4.83      0.49 o 
  10  -9   4        0.25        0.14      0.31 o 
  11  -9   4        1.15        0.59      0.31 o 
  -7  -8   4        1.15        0.31      0.39 o 
  -6  -8   4        7.52        6.94      0.64 o 
  -5  -8   4        4.74        4.23      0.59 o 
  -4  -8   4       24.06       26.95      1.01 o 
  -3  -8   4       17.89       19.49      0.84 o 
  -2  -8   4        9.62        9.09      0.65 o 
  -1  -8   4       16.14       14.91      0.73 o 
   0  -8   4       31.29       28.61      0.91 o 
   1  -8   4        8.38        9.20      0.56 o 
   2  -8   4      132.07      145.49      1.82 o 
   3  -8   4        6.92        6.41      0.52 o 
   4  -8   4        6.94        6.28      0.53 o 
   5  -8   4       78.94       72.16      1.40 o 
   6  -8   4        0.29        0.49      0.34 o 
   7  -8   4      128.29      126.84      2.00 o 
   8  -8   4      104.63      103.74      1.81 o 
   9  -8   4        6.01        6.63      0.55 o 
  10  -8   4        1.22        0.68      0.34 o 
  11  -8   4        1.17        0.53      0.35 o 
  -8  -7   4        0.84        0.00      0.34 o 
  -7  -7   4        5.16        4.94      0.56 o 
  -6  -7   4       10.70        9.84      0.70 o 
  -5  -7   4       74.76       74.28      1.56 o 
  -4  -7   4        9.23        8.88      0.64 o 
  -3  -7   4        6.70        7.23      0.58 o 
  -2  -7   4       54.47       53.23      1.19 o 
  -1  -7   4       21.01       18.64      0.74 o 
   0  -7   4       33.60       37.35      0.92 o 
   1  -7   4       67.31       73.86      1.22 o 
   2  -7   4      123.64      114.06      1.52 o 
   3  -7   4      540.97      556.01      3.34 o 
   4  -7   4       30.23       28.27      0.83 o 
   5  -7   4       15.66       18.04      0.70 o 
   6  -7   4      196.35      178.48      2.18 o 
   7  -7   4        0.58        0.47      0.42 o 
   8  -7   4       21.44       20.48      0.86 o 
   9  -7   4        9.37        8.36      0.64 o 
  10  -7   4        0.21        0.83      0.37 o 
  11  -7   4        0.36        0.42      0.27 o 
  -8  -6   4        1.85        2.13      0.40 o 
  -7  -6   4       17.53       15.81      0.80 o 
  -6  -6   4        0.54        0.83      0.49 o 
  -5  -6   4       15.36       14.12      0.83 o 
  -4  -6   4        4.10        3.70      0.71 o 
  -3  -6   4      155.73      151.75      1.90 o 
  -2  -6   4       15.80       14.29      0.65 o 
  -1  -6   4       99.99       90.36      1.32 o 
   0  -6   4       39.33       37.58      0.85 o 
   1  -6   4     2301.35     2319.45      6.23 o 
   2  -6   4      334.34      350.70      2.41 o 
   3  -6   4        0.63        0.47      0.28 o 
   4  -6   4        3.61        3.02      0.53 o 
   5  -6   4      212.96      216.26      2.20 o 
   6  -6   4       11.73       10.34      0.59 o 
   7  -6   4      333.37      303.12      2.93 o 
   8  -6   4       33.90       30.64      1.02 o 
   9  -6   4       25.23       23.22      0.92 o 
  10  -6   4        0.06        0.00      0.32 o 
  11  -6   4        9.04        8.38      0.51 o 
  -9  -5   4       12.20       11.73      0.62 o 
  -8  -5   4        3.23        3.04      0.85 o 
  -7  -5   4        1.49        1.54      0.44 o 
  -6  -5   4       30.85       27.54      1.00 o 
  -5  -5   4        4.66        4.07      0.52 o 
  -4  -5   4        9.20        9.36      0.59 o 
  -3  -5   4      240.69      252.69      2.26 o 
  -2  -5   4      908.19      896.52      3.95 o 
  -1  -5   4        7.03        8.84      0.44 o 
   0  -5   4      118.40      117.37      1.29 o 
   1  -5   4        1.36        1.86      0.24 o 
   2  -5   4      135.22      134.63      1.39 o 
   3  -5   4      658.45      656.08      3.19 o 
   4  -5   4       28.21       26.16      0.74 o 
   5  -5   4      117.11      110.01      1.52 o 
   6  -5   4      105.20      100.22      1.57 o 
   7  -5   4        0.27        1.46      0.38 o 
   8  -5   4       17.86       16.14      0.80 o 
   9  -5   4        0.12        0.00      0.40 o 
  10  -5   4        2.72        2.40      0.54 o 
  11  -5   4       19.71       21.19      0.72 o 
 -10  -4   4        0.02        0.00      0.31 o 
  -9  -4   4        0.42        0.00      0.39 o 
  -8  -4   4       20.40       21.20      0.89 o 
  -7  -4   4        6.01        5.45      0.64 o 
  -6  -4   4        1.73        2.16      0.41 o 
  -5  -4   4        3.26        3.20      0.47 o 
  -4  -4   4        7.38        6.81      0.52 o 
  -3  -4   4      185.61      201.45      1.86 o 
  -2  -4   4      864.43      877.83      3.55 o 
  -1  -4   4     2203.87     1989.94      5.06 o 
   0  -4   4      676.78      666.11      2.77 o 
   1  -4   4     1665.99     1691.14      4.44 o 
   2  -4   4      231.70      226.63      1.68 o 
   3  -4   4      876.52      903.10      3.58 o 
   4  -4   4       22.71       25.53      0.70 o 
   5  -4   4       23.46       21.52      0.71 o 
   6  -4   4        2.73        2.43      0.39 o 
   7  -4   4       49.66       51.41      1.22 o 
   8  -4   4        4.76        4.96      0.51 o 
   9  -4   4       13.19       12.12      0.86 o 
  10  -4   4        0.68        0.55      0.40 o 
  11  -4   4        0.37        0.31      0.28 o 
 -10  -3   4        3.83        3.60      1.12 o 
  -9  -3   4        2.01        1.94      0.63 o 
  -8  -3   4       18.20       17.71      0.87 o 
  -7  -3   4        4.77        5.65      0.53 o 
  -6  -3   4       35.82       32.24      1.00 o 
  -5  -3   4       31.74       33.63      0.91 o 
  -4  -3   4       43.97       45.41      0.94 o 
  -3  -3   4       24.95       24.55      0.65 o 
  -2  -3   4     3520.03     3546.90      6.70 o 
  -1  -3   4     1189.03     1090.65      3.34 o 
   0  -3   4      264.45      292.62      1.66 o 
   1  -3   4       13.68       13.65      0.41 o 
   2  -3   4      298.97      273.68      1.74 o 
   3  -3   4      176.76      174.16      1.52 o 
   4  -3   4        5.08        4.27      0.47 o 
   5  -3   4      426.64      386.50      2.77 o 
   6  -3   4       32.10       35.85      0.97 o 
   7  -3   4       18.38       19.84      0.79 o 
   8  -3   4       16.81       17.41      0.81 o 
   9  -3   4       61.86       60.72      1.40 o 
  10  -3   4        0.42        0.97      0.32 o 
  11  -3   4       20.27       18.41      0.77 o 
 -11  -2   4        5.29        0.28      0.54 o 
 -10  -2   4        2.02        0.99      0.46 o 
  -9  -2   4        0.64        0.61      0.44 o 
  -8  -2   4      129.19      119.86      1.95 o 
  -7  -2   4       30.93       34.09      1.03 o 
  -6  -2   4        7.06        7.93      0.54 o 
  -5  -2   4        0.07        0.61      0.31 o 
  -4  -2   4     2076.26     2136.62      5.74 o 
  -3  -2   4      123.16      111.86      1.20 o 
  -2  -2   4     1793.07     1656.58      4.07 o 
  -1  -2   4     1845.72     1678.03      3.80 o 
   0  -2   4     1059.63     1048.44      2.90 o 
   1  -2   4       89.94       83.31      0.86 o 
   2  -2   4      128.15      140.84      1.22 o 
   3  -2   4      621.99      592.16      2.78 o 
   4  -2   4     2023.52     2082.61      5.90 o 
   5  -2   4       32.48       37.01      0.91 o 
   6  -2   4      143.76      132.11      1.81 o 
   7  -2   4        2.90        2.48      0.47 o 
   8  -2   4       63.30       56.29      1.34 o 
   9  -2   4       29.97       32.45      1.02 o 
  10  -2   4        0.13        0.10      0.33 o 
 -11  -1   4        1.29        0.12      0.41 o 
 -10  -1   4       29.24       31.04      1.01 o 
  -9  -1   4       25.97       23.67      0.97 o 
  -8  -1   4        7.48        7.24      0.63 o 
  -7  -1   4        8.72        7.79      0.59 o 
  -6  -1   4        7.41        6.69      0.50 o 
  -5  -1   4      111.70      119.68      1.43 o 
  -4  -1   4       77.00       80.28      1.05 o 
  -3  -1   4       99.29      109.84      1.08 o 
  -2  -1   4       57.53       52.41      0.69 o 
  -1  -1   4        3.68        2.96      0.43 o 
   0  -1   4    18053.64    18157.61     14.29 o 
   1  -1   4      193.59      187.90      1.26 o 
   2  -1   4      140.34      129.46      1.18 o 
   3  -1   4       17.25       16.56      0.56 o 
   4  -1   4       14.64       13.13      0.54 o 
   5  -1   4      130.08      140.81      1.74 o 
   6  -1   4        4.99        4.89      0.49 o 
   7  -1   4        0.04        0.79      0.42 o 
   8  -1   4       62.17       63.09      1.44 o 
   9  -1   4        4.55        4.63      0.50 o 
  10  -1   4        1.66        1.88      0.34 o 
 -12   0   4        0.09        0.30      0.27 o 
 -11   0   4       11.88       10.70      0.65 o 
 -10   0   4        0.03        0.00      0.44 o 
  -9   0   4       89.29       89.11      1.69 o 
  -8   0   4       12.23       12.61      0.69 o 
  -7   0   4      251.71      265.88      2.49 o 
  -6   0   4        5.59        5.19      0.42 o 
  -5   0   4        1.05        0.22      0.27 o 
  -4   0   4     2178.20     2317.36      5.31 o 
  -3   0   4        3.09        3.26      0.26 o 
  -2   0   4     2358.01     2130.31      4.09 o 
  -1   0   4       37.13       33.70      0.52 o 
   0   0   4      247.70      228.52      1.28 o 
   1   0   4      176.29      169.96      1.23 o 
   2   0   4       37.00       32.00      0.65 o 
   3   0   4        0.01        0.37      0.29 o 
   4   0   4        1.09        2.29      0.32 o 
   5   0   4       51.00       58.94      1.19 o 
   6   0   4       50.87       56.06      1.27 o 
   7   0   4        5.59        5.04      0.58 o 
   8   0   4       19.93       19.86      0.88 o 
   9   0   4        3.53        3.32      0.44 o 
  10   0   4        2.74        0.74      0.43 o 
 -12   1   4        1.81        1.00      0.38 o 
 -11   1   4       36.72       39.97      1.11 o 
 -10   1   4        7.70        8.78      0.67 o 
  -9   1   4        3.24        3.44      0.46 o 
  -8   1   4      109.00      105.01      1.69 o 
  -7   1   4        3.88        3.42      0.43 o 
  -6   1   4       19.46       20.00      0.65 o 
  -5   1   4        7.32        6.43      0.45 o 
  -4   1   4       90.51       89.35      1.00 o 
  -3   1   4     1237.22     1193.18      3.26 o 
  -2   1   4      861.34      830.64      2.49 o 
  -1   1   4     1027.22      925.46      2.58 o 
   0   1   4      202.84      187.19      1.23 o 
   1   1   4      154.33      154.25      1.24 o 
   2   1   4      505.20      511.62      2.54 o 
   3   1   4      598.57      610.17      3.12 o 
   4   1   4       55.61       62.72      1.15 o 
   5   1   4        1.30        1.32      0.43 o 
   6   1   4      325.85      321.72      3.03 o 
   7   1   4       29.35       32.26      1.08 o 
   8   1   4       56.16       59.73      1.38 o 
   9   1   4        7.22        6.71      0.52 o 
 -12   2   4        1.87        0.93      0.43 o 
 -11   2   4        2.71        2.84      0.45 o 
 -10   2   4        9.56       10.76      0.71 o 
  -9   2   4      103.02      100.38      1.74 o 
  -8   2   4       60.82       66.84      1.34 o 
  -7   2   4       42.28       38.90      0.96 o 
  -6   2   4       27.15       30.06      0.75 o 
  -5   2   4       54.85       60.83      0.93 o 
  -4   2   4       37.55       34.05      0.65 o 
  -3   2   4      185.36      185.83      1.30 o 
  -2   2   4     8936.68     8244.86      9.23 o 
  -1   2   4     1649.71     1554.66      3.64 o 
   0   2   4       14.11       13.87      0.42 o 
   1   2   4     1649.40     1731.23      4.54 o 
   2   2   4      419.08      430.54      2.50 o 
   3   2   4      530.24      577.23      3.23 o 
   4   2   4       18.87       15.91      0.68 o 
   5   2   4       26.24       28.52      0.95 o 
   6   2   4       39.23       42.15      1.23 o 
   7   2   4        3.01        3.50      0.47 o 
   8   2   4        5.19        5.85      0.51 o 
   9   2   4       13.73       14.14      0.68 o 
 -12   3   4        1.86        0.91      0.34 o 
 -11   3   4       46.50       41.80      1.19 o 
 -10   3   4      258.62      266.91      2.86 o 
  -9   3   4      143.41      158.97      2.16 o 
  -8   3   4      113.10      111.38      1.68 o 
  -7   3   4      253.99      273.44      2.39 o 
  -6   3   4      483.82      517.28      2.95 o 
  -5   3   4     1076.90     1111.68      3.94 o 
  -4   3   4       56.65       59.39      0.86 o 
  -3   3   4     2697.18     2435.92      5.10 o 
  -2   3   4      562.63      525.72      2.24 o 
  -1   3   4     1611.89     1652.08      4.13 o 
   0   3   4       67.24       62.06      0.86 o 
   1   3   4      184.80      207.39      1.70 o 
   2   3   4      952.98      950.47      4.02 o 
   3   3   4       59.36       67.90      1.21 o 
   4   3   4        0.62        0.29      0.38 o 
   5   3   4      360.71      372.97      3.30 o 
   6   3   4       31.85       33.37      1.12 o 
   7   3   4        0.08        0.51      0.38 o 
   8   3   4        0.56        0.58      0.41 o 
 -13   4   4        2.27        0.24      0.31 o 
 -12   4   4        6.61        7.16      0.55 o 
 -11   4   4        1.15        1.29      0.40 o 
 -10   4   4       15.20       13.93      0.81 o 
  -9   4   4       52.40       48.30      1.24 o 
  -8   4   4       78.46       71.77      1.37 o 
  -7   4   4        8.26        8.08      0.51 o 
  -6   4   4      141.15      149.25      1.62 o 
  -5   4   4      329.99      348.45      2.26 o 
  -4   4   4     1995.01     2035.85      5.17 o 
  -3   4   4      708.64      700.80      2.87 o 
  -2   4   4      191.36      189.68      1.49 o 
  -1   4   4      335.06      375.80      2.15 o 
   0   4   4       16.25       16.50      0.56 o 
   1   4   4     1830.58     1947.97      5.74 o 
   2   4   4      131.18      133.68      1.65 o 
   3   4   4      170.92      187.59      2.11 o 
   4   4   4        4.78        5.17      0.54 o 
   5   4   4        9.59        8.46      0.70 o 
   6   4   4       17.89       20.75      0.87 o 
   7   4   4        0.06        0.25      0.36 o 
   8   4   4        1.12        0.00      0.37 o 
 -13   5   4        0.04        0.35      0.27 o 
 -12   5   4        2.92        2.72      0.52 o 
 -11   5   4       44.36       49.21      1.27 o 
 -10   5   4        0.48        0.89      0.48 o 
  -9   5   4      304.53      336.77      3.12 o 
  -8   5   4       61.38       61.74      1.28 o 
  -7   5   4       35.80       35.56      0.92 o 
  -6   5   4      170.00      153.03      1.68 o 
  -5   5   4      765.90      839.89      3.69 o 
  -4   5   4       13.40       12.31      0.53 o 
  -3   5   4     4216.83     4231.06      7.96 o 
  -2   5   4      335.43      336.08      2.17 o 
  -1   5   4      887.69      979.61      3.86 o 
   0   5   4      848.59      936.28      4.01 o 
   1   5   4       68.52       77.05      1.27 o 
   2   5   4        2.54        3.46      0.42 o 
   3   5   4       68.49       69.03      1.43 o 
   4   5   4       96.67       86.09      1.69 o 
   5   5   4       89.37       89.36      1.72 o 
   6   5   4       45.89       46.13      1.19 o 
   7   5   4       13.12       14.45      0.66 o 
 -13   6   4        0.24        0.00      0.26 o 
 -12   6   4       14.89       16.46      0.74 o 
 -11   6   4        0.00        0.15      0.40 o 
 -10   6   4        5.30        5.83      0.58 o 
  -9   6   4       23.49       26.53      0.95 o 
  -8   6   4       43.73       47.10      1.15 o 
  -7   6   4        0.10        0.00      0.31 o 
  -6   6   4        1.18        0.23      0.27 o 
  -5   6   4      400.50      422.01      2.76 o 
  -4   6   4     1222.11     1165.82      4.46 o 
  -3   6   4        0.17        0.86      0.31 o 
  -2   6   4      134.68      136.55      1.54 o 
  -1   6   4       33.99       36.70      0.87 o 
   0   6   4       93.90      101.95      1.46 o 
   1   6   4      103.43      106.61      1.60 o 
   2   6   4       83.35       78.70      1.49 o 
   3   6   4       13.50       12.36      0.76 o 
   4   6   4       14.12       13.23      0.81 o 
   5   6   4        5.57        5.75      0.59 o 
   6   6   4        3.09        0.87      0.44 o 
   7   6   4        1.02        0.90      0.34 o 
 -13   7   4        0.21        0.00      0.29 o 
 -12   7   4        5.38        6.09      0.51 o 
 -11   7   4       15.49       14.71      0.77 o 
 -10   7   4      133.02      145.95      2.14 o 
  -9   7   4       21.38       20.81      0.87 o 
  -8   7   4        4.05        3.73      0.49 o 
  -7   7   4       14.96       15.88      0.70 o 
  -6   7   4        2.13        2.68      0.35 o 
  -5   7   4        3.13        3.64      0.39 o 
  -4   7   4      224.50      229.47      2.14 o 
  -3   7   4       10.16       12.08      0.55 o 
  -2   7   4      716.32      760.99      3.94 o 
  -1   7   4       17.67       16.84      0.72 o 
   0   7   4      242.47      219.83      2.32 o 
   1   7   4      104.00      114.88      1.78 o 
   2   7   4       12.26       11.94      0.73 o 
   3   7   4      112.59      102.24      1.82 o 
   4   7   4       24.82       22.01      0.92 o 
   5   7   4        4.98        5.01      0.51 o 
   6   7   4        3.09        0.90      0.38 o 
 -13   8   4        0.01        0.03      0.25 o 
 -12   8   4        2.78        2.43      0.38 o 
 -11   8   4       34.41       35.89      1.11 o 
 -10   8   4       82.94       76.35      1.61 o 
  -9   8   4      127.58      123.68      1.94 o 
  -8   8   4        6.50        5.91      0.55 o 
  -7   8   4        0.35        1.26      0.37 o 
  -6   8   4      182.05      170.83      2.05 o 
  -5   8   4       76.81       84.90      1.44 o 
  -4   8   4      488.32      485.64      3.34 o 
  -3   8   4       48.37       48.11      1.09 o 
  -2   8   4       31.43       34.64      0.99 o 
  -1   8   4       23.85       27.04      0.90 o 
   0   8   4        3.98        3.45      0.57 o 
   1   8   4       83.80       81.71      1.62 o 
   2   8   4       13.24       12.26      0.92 o 
   3   8   4        2.89        3.10      0.48 o 
   4   8   4        0.12        0.00      0.39 o 
   5   8   4        0.02        0.00      0.36 o 
 -13   9   4        3.82        3.82      0.34 o 
 -12   9   4        0.16        0.00      0.32 o 
 -11   9   4       12.55       12.99      0.69 o 
 -10   9   4       66.58       61.78      1.41 o 
  -9   9   4       49.37       48.45      1.28 o 
  -8   9   4        3.15        3.00      0.59 o 
  -7   9   4       72.50       65.74      1.40 o 
  -6   9   4       32.62       36.12      1.05 o 
  -5   9   4       63.06       58.54      1.29 o 
  -4   9   4       51.10       54.81      1.25 o 
  -3   9   4        6.29        5.65      0.80 o 
  -2   9   4       21.34       22.88      0.90 o 
  -1   9   4        0.87        1.77      0.46 o 
   0   9   4        6.11        5.77      0.58 o 
   1   9   4        1.85        1.96      0.45 o 
   2   9   4       39.40       36.41      1.14 o 
   3   9   4        2.79        3.11      0.47 o 
   4   9   4        6.16        5.85      0.48 o 
 -12  10   4       19.02       18.48      0.70 o 
 -11  10   4       59.08       57.88      1.29 o 
 -10  10   4        0.85        0.10      0.40 o 
  -9  10   4        1.89        2.11      0.38 o 
  -8  10   4      107.60       99.81      1.76 o 
  -7  10   4       13.34       12.71      0.70 o 
  -6  10   4       24.05       23.95      0.92 o 
  -5  10   4        0.00        0.23      0.39 o 
  -4  10   4       75.68       72.29      1.48 o 
  -3  10   4        9.97        9.50      0.74 o 
  -2  10   4       13.40       13.31      0.74 o 
  -1  10   4        8.77        8.73      0.68 o 
   0  10   4       54.78       60.61      1.42 o 
   1  10   4        0.96        0.79      0.37 o 
   2  10   4        5.29        4.82      0.58 o 
   3  10   4       14.65       15.00      0.65 o 
 -12  11   4        1.78        1.65      0.47 o 
 -11  11   4        5.53        5.48      0.46 o 
 -10  11   4        1.53        0.71      0.36 o 
  -9  11   4        4.31        3.77      0.51 o 
  -8  11   4        1.42        1.52      0.40 o 
  -7  11   4       67.33       73.93      1.54 o 
  -6  11   4        2.36        2.46      0.43 o 
  -5  11   4        8.86        7.84      0.63 o 
  -4  11   4       10.71       11.71      0.75 o 
  -3  11   4       18.49       16.50      0.89 o 
  -2  11   4       39.71       43.36      1.23 o 
  -1  11   4        0.03        0.13      0.40 o 
   0  11   4        5.03        4.40      0.51 o 
   1  11   4        1.08        1.51      0.42 o 
   2  11   4       10.42       11.11      0.59 o 
 -11  12   4       19.40       20.01      0.70 o 
 -10  12   4        8.42        8.89      0.57 o 
  -9  12   4       42.63       41.57      1.13 o 
  -8  12   4       31.60       30.21      0.98 o 
  -7  12   4       12.80       11.50      0.71 o 
  -6  12   4        7.82        8.94      0.62 o 
  -5  12   4       28.54       28.22      1.02 o 
  -4  12   4       14.49       15.05      0.81 o 
  -3  12   4      122.69      128.83      1.99 o 
  -2  12   4        5.73        6.17      0.57 o 
  -1  12   4        2.07        1.94      0.46 o 
   0  12   4        3.90        4.50      0.45 o 
   1  12   4        1.49        0.63      0.33 o 
 -11  13   4       12.77       11.47      0.53 o 
 -10  13   4       28.30       31.84      0.86 o 
  -9  13   4        0.00        0.00      0.33 o 
  -8  13   4        3.03        3.26      0.46 o 
  -7  13   4        9.54        8.75      0.59 o 
  -6  13   4       14.61       15.66      0.74 o 
  -5  13   4        0.02        0.23      0.36 o 
  -4  13   4        0.42        0.77      0.37 o 
  -3  13   4        0.00        0.00      0.37 o 
  -2  13   4        0.40        0.47      0.35 o 
  -1  13   4        0.11        0.35      0.33 o 
  -9  14   4       24.19       22.34      0.75 o 
  -8  14   4        2.18        2.36      0.33 o 
  -7  14   4        0.47        0.62      0.32 o 
  -6  14   4        0.06        0.51      0.30 o 
  -5  14   4        9.09        9.48      0.55 o 
  -4  14   4        0.51        0.80      0.33 o 
  -3  14   4        0.09        0.10      0.32 o 
   1 -14   5        1.42        1.24      0.39 o 
   2 -14   5        0.59        0.35      0.31 o 
   3 -14   5        1.32        0.87      0.37 o 
   4 -14   5        1.41        0.96      0.34 o 
   5 -14   5        0.23        0.44      0.31 o 
   6 -14   5        0.22        0.01      0.29 o 
   7 -14   5       22.72       24.07      0.82 o 
  -1 -13   5        0.54        0.00      0.33 o 
   0 -13   5        0.93        0.82      0.38 o 
   1 -13   5        0.05        0.18      0.35 o 
   2 -13   5       23.44       25.44      0.89 o 
   3 -13   5       25.62       27.79      0.96 o 
   4 -13   5       17.92       19.06      0.82 o 
   5 -13   5        3.77        3.77      0.50 o 
   6 -13   5        1.40        1.35      0.42 o 
   7 -13   5        1.20        0.74      0.37 o 
   8 -13   5        1.02        0.42      0.32 o 
  -3 -12   5        0.07        0.00      0.31 o 
  -2 -12   5        4.78        4.53      0.45 o 
  -1 -12   5        0.39        0.85      0.36 o 
   0 -12   5        1.11        1.77      0.45 o 
   1 -12   5        0.95        1.17      0.43 o 
   2 -12   5       21.48       20.02      0.89 o 
   3 -12   5        2.45        2.79      0.47 o 
   4 -12   5        1.33        0.60      0.41 o 
   5 -12   5        4.50        4.06      0.62 o 
   6 -12   5       25.41       28.11      0.96 o 
   7 -12   5       21.27       23.52      0.88 o 
   8 -12   5        2.71        2.55      0.44 o 
   9 -12   5        0.00        0.00      0.29 o 
  -4 -11   5        0.90        1.14      0.40 o 
  -3 -11   5        0.69        0.44      0.41 o 
  -2 -11   5        0.00        0.00      0.40 o 
  -1 -11   5        0.06        0.23      0.40 o 
   0 -11   5        2.16        2.52      0.50 o 
   1 -11   5        0.37        0.00      0.48 o 
   2 -11   5       11.22       12.33      0.75 o 
   3 -11   5        0.51        0.32      0.44 o 
   4 -11   5       40.59       41.94      1.19 o 
   5 -11   5        0.49        0.81      0.40 o 
   6 -11   5        0.64        0.28      0.44 o 
   7 -11   5       71.31       76.25      1.55 o 
   8 -11   5       19.92       20.52      0.82 o 
   9 -11   5       11.51       12.13      0.64 o 
  10 -11   5        0.08        0.00      0.26 o 
  -5 -10   5        0.09        0.00      0.35 o 
  -4 -10   5        0.64        0.39      0.42 o 
  -3 -10   5        9.74        9.03      0.71 o 
  -2 -10   5        0.75        0.23      0.42 o 
  -1 -10   5        2.84        0.86      0.45 o 
   0 -10   5        3.21        3.17      0.52 o 
   1 -10   5      112.30      100.34      1.77 o 
   2 -10   5        0.46        0.36      0.40 o 
   3 -10   5       47.35       44.57      1.20 o 
   4 -10   5       82.45       78.90      1.57 o 
   5 -10   5        4.57        5.03      0.51 o 
   6 -10   5       56.38       50.57      1.30 o 
   7 -10   5      106.11      113.84      1.90 o 
   8 -10   5        6.04        5.59      0.55 o 
   9 -10   5       13.03       14.22      0.67 o 
  10 -10   5        2.50        0.68      0.38 o 
  -6  -9   5        4.80        4.91      0.45 o 
  -5  -9   5        7.25        6.69      0.55 o 
  -4  -9   5       16.98       15.42      0.81 o 
  -3  -9   5       50.99       51.61      1.33 o 
  -2  -9   5       22.86       21.09      0.89 o 
  -1  -9   5       35.39       32.54      1.09 o 
   0  -9   5       84.07       78.73      1.53 o 
   1  -9   5       15.03       16.61      0.76 o 
   2  -9   5        4.52        5.13      0.48 o 
   3  -9   5        1.11        1.26      0.35 o 
   4  -9   5       50.41       53.99      1.27 o 
   5  -9   5       38.78       37.36      1.09 o 
   6  -9   5       55.17       56.05      1.36 o 
   7  -9   5      163.99      170.89      2.31 o 
   8  -9   5       54.74       51.22      1.29 o 
   9  -9   5       14.66       13.47      0.71 o 
  10  -9   5        0.87        0.43      0.33 o 
  -7  -8   5       10.86       11.81      0.60 o 
  -6  -8   5        1.19        0.74      0.39 o 
  -5  -8   5        2.23        2.39      0.51 o 
  -4  -8   5        1.34        1.69      0.40 o 
  -3  -8   5        0.56        0.00      0.43 o 
  -2  -8   5        8.97        8.29      0.63 o 
  -1  -8   5        0.02        0.71      0.39 o 
   0  -8   5        7.58        8.58      0.54 o 
   1  -8   5      228.63      204.63      2.21 o 
   2  -8   5      378.53      382.08      3.00 o 
   3  -8   5      127.69      141.30      1.86 o 
   4  -8   5      130.21      122.62      1.77 o 
   5  -8   5        1.18        0.46      0.34 o 
   6  -8   5       97.42       94.49      1.68 o 
   7  -8   5      189.46      184.13      2.38 o 
   8  -8   5       54.77       58.44      1.40 o 
   9  -8   5        0.43        0.22      0.35 o 
  10  -8   5        0.71        0.15      0.34 o 
  11  -8   5        1.72        0.83      0.39 o 
  -8  -7   5        0.11        0.24      0.31 o 
  -7  -7   5        0.12        0.00      0.38 o 
  -6  -7   5        5.88        6.51      0.59 o 
  -5  -7   5        4.09        3.75      0.62 o 
  -4  -7   5       12.34       13.33      0.77 o 
  -3  -7   5        4.28        4.65      0.46 o 
  -2  -7   5      144.99      158.87      2.01 o 
  -1  -7   5      148.05      132.38      1.77 o 
   0  -7   5       14.64       13.06      0.64 o 
   1  -7   5      185.94      170.88      1.89 o 
   2  -7   5      176.85      195.53      2.02 o 
   3  -7   5       10.06        8.64      0.77 o 
   4  -7   5       73.36       71.78      1.32 o 
   5  -7   5        3.56        4.01      0.41 o 
   6  -7   5       13.24       15.38      0.73 o 
   7  -7   5       32.62       31.11      1.04 o 
   8  -7   5        1.58        1.79      0.40 o 
   9  -7   5        2.44        2.72      0.45 o 
  10  -7   5        0.42        0.35      0.30 o 
  11  -7   5        0.74        0.46      0.29 o 
  -9  -6   5        0.01        0.26      0.27 o 
  -8  -6   5        0.59        0.65      0.39 o 
  -7  -6   5        0.54        0.40      0.44 o 
  -6  -6   5       60.35       55.02      1.37 o 
  -5  -6   5        7.17        6.79      0.62 o 
  -4  -6   5        0.65        0.92      0.42 o 
  -3  -6   5      187.41      203.90      2.22 o 
  -2  -6   5      133.68      144.84      1.77 o 
  -1  -6   5      531.46      524.01      3.19 o 
   0  -6   5      359.63      331.94      2.46 o 
   1  -6   5      462.18      481.57      2.90 o 
   2  -6   5      567.89      600.20      3.27 o 
   3  -6   5       12.18       11.77      0.54 o 
   4  -6   5      177.53      163.07      1.87 o 
   5  -6   5        2.65        3.52      0.38 o 
   6  -6   5      207.20      203.60      2.33 o 
   7  -6   5       17.66       17.11      0.79 o 
   8  -6   5       24.08       21.51      0.90 o 
   9  -6   5       17.67       16.10      0.79 o 
  10  -6   5        5.52        5.09      0.44 o 
  11  -6   5        0.27        0.00      0.25 o 
  -9  -5   5        0.44        0.34      0.39 o 
  -8  -5   5        6.03        5.67      0.65 o 
  -7  -5   5       38.62       42.40      1.22 o 
  -6  -5   5       15.46       15.56      0.78 o 
  -5  -5   5      167.09      181.50      2.25 o 
  -4  -5   5        2.11        0.50      0.39 o 
  -3  -5   5      106.30      111.09      1.54 o 
  -2  -5   5      170.60      175.97      1.81 o 
  -1  -5   5     1089.15     1020.16      4.07 o 
   0  -5   5       39.08       35.99      0.79 o 
   1  -5   5      156.40      171.51      1.61 o 
   2  -5   5      128.71      142.71      1.50 o 
   3  -5   5      356.14      389.93      2.59 o 
   4  -5   5      256.03      281.04      2.35 o 
   5  -5   5        5.57        4.88      0.46 o 
   6  -5   5       17.60       15.99      0.73 o 
   7  -5   5        6.51        7.62      0.57 o 
   8  -5   5       13.04       12.03      0.78 o 
   9  -5   5        0.08        0.28      0.35 o 
  10  -5   5        3.42        3.65      0.43 o 
  11  -5   5        1.75        0.70      0.29 o 
 -10  -4   5        0.59        0.38      0.34 o 
  -9  -4   5        4.00        3.59      0.57 o 
  -8  -4   5        3.20        3.62      0.50 o 
  -7  -4   5        0.02        0.31      0.44 o 
  -6  -4   5       26.66       24.16      0.93 o 
  -5  -4   5        3.97        4.38      0.47 o 
  -4  -4   5      141.54      143.53      1.74 o 
  -3  -4   5      473.26      425.42      2.75 o 
  -2  -4   5      274.75      264.23      2.01 o 
  -1  -4   5        1.82        2.05      0.27 o 
   0  -4   5     2069.35     2100.93      5.26 o 
   1  -4   5      620.19      585.96      2.75 o 
   2  -4   5       13.18       12.17      0.47 o 
   3  -4   5       61.08       56.75      1.00 o 
   4  -4   5      456.22      447.99      2.91 o 
   5  -4   5       54.27       48.77      1.07 o 
   6  -4   5        1.11        0.33      0.35 o 
   7  -4   5        3.55        3.16      0.48 o 
   8  -4   5       39.82       35.29      1.10 o 
   9  -4   5        5.29        5.16      0.50 o 
  10  -4   5        0.01        0.18      0.33 o 
 -10  -3   5        7.02        6.61      0.50 o 
  -9  -3   5        0.62        0.25      0.43 o 
  -8  -3   5       35.04       39.11      1.19 o 
  -7  -3   5        7.64        7.07      0.63 o 
  -6  -3   5      184.58      189.72      2.24 o 
  -5  -3   5       41.12       43.78      1.02 o 
  -4  -3   5      506.97      469.61      2.90 o 
  -3  -3   5      250.54      265.85      2.00 o 
  -2  -3   5      103.45      112.38      1.21 o 
  -1  -3   5      205.74      208.42      1.54 o 
   0  -3   5      197.95      209.24      1.52 o 
   1  -3   5       93.62       83.76      0.99 o 
   2  -3   5      237.05      226.59      1.70 o 
   3  -3   5      135.53      127.63      1.41 o 
   4  -3   5        2.49        3.40      0.32 o 
   5  -3   5       20.82       22.04      0.75 o 
   6  -3   5       13.62       13.21      0.66 o 
   7  -3   5       25.30       25.88      0.94 o 
   8  -3   5        0.85        0.00      0.36 o 
   9  -3   5       11.22       12.56      0.68 o 
  10  -3   5        0.31        0.00      0.32 o 
 -11  -2   5       11.67       10.48      0.58 o 
 -10  -2   5        0.06        0.00      0.42 o 
  -9  -2   5       20.71       23.18      0.92 o 
  -8  -2   5       16.05       14.60      0.84 o 
  -7  -2   5       15.73       13.96      0.73 o 
  -6  -2   5       83.58       83.23      1.42 o 
  -5  -2   5        4.90        4.59      0.43 o 
  -4  -2   5       62.48       71.04      1.08 o 
  -3  -2   5      201.00      196.60      1.60 o 
  -2  -2   5      222.84      218.16      1.54 o 
  -1  -2   5     2542.23     2518.29      5.08 o 
   0  -2   5      586.37      541.38      2.28 o 
   1  -2   5      117.08      106.59      1.07 o 
   2  -2   5       11.69       11.00      0.43 o 
   3  -2   5     3290.36     2977.81      6.88 o 
   4  -2   5      119.65      114.71      1.46 o 
   5  -2   5        1.56        1.92      0.33 o 
   6  -2   5       65.15       68.79      1.37 o 
   7  -2   5        0.16        0.84      0.38 o 
   8  -2   5       27.82       26.93      0.98 o 
   9  -2   5        0.41        0.02      0.35 o 
  10  -2   5        2.78        3.12      0.36 o 
 -11  -1   5        0.25        0.20      0.36 o 
 -10  -1   5        1.74        1.62      0.48 o 
  -9  -1   5        0.09        0.31      0.49 o 
  -8  -1   5       40.98       44.24      1.22 o 
  -7  -1   5       95.49       86.46      1.51 o 
  -6  -1   5      227.52      230.00      2.21 o 
  -5  -1   5      174.93      193.81      1.82 o 
  -4  -1   5        1.28        1.36      0.26 o 
  -3  -1   5        2.98        4.38      0.29 o 
  -2  -1   5       59.18       61.87      0.79 o 
  -1  -1   5    17057.82    18727.63     15.52 o 
   0  -1   5      546.09      524.85      2.17 o 
   1  -1   5      674.91      656.97      2.61 o 
   2  -1   5      190.10      184.56      1.53 o 
   3  -1   5      577.38      534.70      2.88 o 
   4  -1   5       35.66       42.45      0.94 o 
   5  -1   5      115.84      111.46      1.63 o 
   6  -1   5        9.79        9.39      0.67 o 
   7  -1   5        3.97        0.82      0.45 o 
   8  -1   5       14.99       17.62      0.80 o 
   9  -1   5        0.08        0.13      0.34 o 
  10  -1   5        0.10        0.00      0.27 o 
 -12   0   5        0.47        0.00      0.29 o 
 -11   0   5        0.30        0.23      0.39 o 
 -10   0   5        7.66        7.33      0.68 o 
  -9   0   5       15.27       17.57      0.83 o 
  -8   0   5       16.31       15.11      0.78 o 
  -7   0   5       97.10       98.06      1.55 o 
  -6   0   5        1.31        1.54      0.32 o 
  -5   0   5       15.57       14.50      0.56 o 
  -4   0   5       76.45       76.66      1.00 o 
  -3   0   5     3999.41     4036.46      6.73 o 
  -2   0   5      100.77      111.20      1.01 o 
  -1   0   5     2651.85     2506.19      4.75 o 
   0   0   5       65.57       62.66      0.77 o 
   1   0   5        1.87        2.61      0.22 o 
   2   0   5        0.21        0.69      0.23 o 
   3   0   5     1152.75     1278.91      4.61 o 
   4   0   5        0.01        0.59      0.30 o 
   5   0   5        9.43       10.67      0.59 o 
   6   0   5      288.61      304.29      2.95 o 
   7   0   5       13.20       14.43      0.77 o 
   8   0   5        5.47        5.84      0.56 o 
   9   0   5        0.85        1.34      0.37 o 
 -12   1   5        2.81        2.68      0.73 o 
 -11   1   5        3.97        4.55      0.50 o 
 -10   1   5        3.97        3.53      0.74 o 
  -9   1   5      137.31      148.17      2.11 o 
  -8   1   5        0.93        1.96      0.40 o 
  -7   1   5       66.73       60.15      1.19 o 
  -6   1   5        6.31        7.59      0.44 o 
  -5   1   5     1095.26     1061.98      3.96 o 
  -4   1   5        8.57       10.03      0.40 o 
  -3   1   5       21.08       20.02      0.49 o 
  -2   1   5     1933.09     1748.30      4.03 o 
  -1   1   5     1651.39     1498.25      3.71 o 
   0   1   5      640.14      616.24      2.48 o 
   1   1   5      213.99      197.78      1.55 o 
   2   1   5       39.33       44.61      0.84 o 
   3   1   5       64.99       71.36      1.17 o 
   4   1   5        0.84        0.89      0.38 o 
   5   1   5       37.86       39.67      1.08 o 
   6   1   5        0.82        0.52      0.49 o 
   7   1   5       16.08       14.72      0.81 o 
   8   1   5        0.95        1.14      0.41 o 
   9   1   5        1.25        1.31      0.39 o 
 -12   2   5        0.00        0.00      0.32 o 
 -11   2   5        2.80        3.26      0.48 o 
 -10   2   5      123.40      136.79      2.10 o 
  -9   2   5        2.35        2.88      0.46 o 
  -8   2   5        0.07        0.10      0.34 o 
  -7   2   5      560.34      618.55      3.62 o 
  -6   2   5       93.30       95.14      1.31 o 
  -5   2   5      416.95      433.57      2.49 o 
  -4   2   5      149.24      149.67      1.35 o 
  -3   2   5     1411.91     1291.52      3.69 o 
  -2   2   5      194.64      179.72      1.33 o 
  -1   2   5     1111.58     1116.65      3.37 o 
   0   2   5      211.29      229.85      1.62 o 
   1   2   5       58.26       62.57      0.94 o 
   2   2   5      342.56      332.59      2.34 o 
   3   2   5      161.44      168.92      1.85 o 
   4   2   5       64.74       61.16      1.27 o 
   5   2   5        7.06       10.21      0.66 o 
   6   2   5       59.85       66.48      1.49 o 
   7   2   5        3.72        4.07      0.49 o 
   8   2   5        0.03        0.13      0.32 o 
   9   2   5        3.52        0.79      0.40 o 
 -12   3   5       11.12       10.42      0.62 o 
 -11   3   5        1.58        1.74      0.45 o 
 -10   3   5       34.03       36.77      1.16 o 
  -9   3   5       12.18       11.19      0.75 o 
  -8   3   5        5.87        5.14      0.49 o 
  -7   3   5      154.34      170.15      1.90 o 
  -6   3   5      163.18      157.93      1.66 o 
  -5   3   5     1512.19     1536.70      4.79 o 
  -4   3   5      168.36      177.49      1.51 o 
  -3   3   5     3467.11     3162.67      6.22 o 
  -2   3   5      187.16      204.16      1.51 o 
  -1   3   5       57.80       58.99      0.86 o 
   0   3   5      599.34      654.65      2.96 o 
   1   3   5       15.67       18.20      0.61 o 
   2   3   5        1.15        1.60      0.30 o 
   3   3   5      201.64      206.96      2.18 o 
   4   3   5      606.20      664.65      4.21 o 
   5   3   5      108.92      120.80      1.93 o 
   6   3   5        1.99        2.34      0.41 o 
   7   3   5        6.16        5.56      0.55 o 
   8   3   5        0.21        0.00      0.33 o 
 -13   4   5        0.72        0.21      0.29 o 
 -12   4   5        0.10        0.82      0.35 o 
 -11   4   5        4.00        4.48      0.52 o 
 -10   4   5        0.29        0.15      0.47 o 
  -9   4   5       20.63       23.14      0.87 o 
  -8   4   5       56.59       51.58      1.18 o 
  -7   4   5       26.92       26.67      0.80 o 
  -6   4   5      265.08      282.96      2.26 o 
  -5   4   5        1.70        0.90      0.29 o 
  -4   4   5      336.82      326.12      2.14 o 
  -3   4   5       19.92       18.54      0.56 o 
  -2   4   5       10.92       12.75      0.46 o 
  -1   4   5        4.84        5.41      0.34 o 
   0   4   5      142.15      129.05      1.45 o 
   1   4   5      238.18      264.39      2.23 o 
   2   4   5        2.01        2.18      0.33 o 
   3   4   5       12.41       14.11      0.71 o 
   4   4   5        0.04        0.27      0.48 o 
   5   4   5        2.71        2.36      0.55 o 
   6   4   5        3.62        4.14      0.48 o 
   7   4   5       13.36       14.99      0.69 o 
 -13   5   5        8.97        8.92      0.54 o 
 -12   5   5       18.10       19.67      0.81 o 
 -11   5   5        4.65        4.84      0.51 o 
 -10   5   5       51.24       49.91      1.33 o 
  -9   5   5       12.64       13.37      0.72 o 
  -8   5   5        2.77        3.03      0.42 o 
  -7   5   5       10.85        9.74      0.56 o 
  -6   5   5      255.20      236.27      2.14 o 
  -5   5   5     2300.11     2250.56      6.30 o 
  -4   5   5     1090.90     1052.81      4.08 o 
  -3   5   5      202.42      217.64      1.82 o 
  -2   5   5       21.48       22.90      0.64 o 
  -1   5   5      499.82      525.68      2.98 o 
   0   5   5      272.31      272.19      2.28 o 
   1   5   5        8.92        9.19      0.57 o 
   2   5   5        0.00        0.00      0.38 o 
   3   5   5       45.64       41.99      1.18 o 
   4   5   5      213.67      233.10      2.67 o 
   5   5   5       13.71       14.33      0.80 o 
   6   5   5        1.11        1.21      0.36 o 
   7   5   5        8.58        8.03      0.49 o 
 -13   6   5        0.00        0.00      0.29 o 
 -12   6   5        1.79        1.99      0.35 o 
 -11   6   5        5.97        5.30      0.54 o 
 -10   6   5       65.16       66.86      1.50 o 
  -9   6   5        8.16        7.34      0.60 o 
  -8   6   5       37.48       34.85      1.01 o 
  -7   6   5        7.67        7.26      0.53 o 
  -6   6   5       37.51       37.60      0.92 o 
  -5   6   5        1.63        2.06      0.31 o 
  -4   6   5      536.10      591.04      3.26 o 
  -3   6   5      329.84      315.73      2.39 o 
  -2   6   5      237.56      240.81      2.12 o 
  -1   6   5      118.26      129.85      1.63 o 
   0   6   5       58.27       65.18      1.23 o 
   1   6   5      138.62      139.79      1.88 o 
   2   6   5       50.90       55.86      1.30 o 
   3   6   5       12.67       14.29      0.79 o 
   4   6   5       43.74       44.83      1.24 o 
   5   6   5       16.06       17.83      0.81 o 
   6   6   5        6.27        6.81      0.49 o 
 -13   7   5       11.35       12.57      0.58 o 
 -12   7   5        0.81        0.31      0.37 o 
 -11   7   5        8.18        9.38      0.60 o 
 -10   7   5        5.54        6.34      0.60 o 
  -9   7   5        1.88        2.28      0.40 o 
  -8   7   5        0.45        0.85      0.35 o 
  -7   7   5       78.76       74.37      1.38 o 
  -6   7   5       44.91       49.41      1.09 o 
  -5   7   5      243.72      241.93      2.29 o 
  -4   7   5       50.08       45.58      1.02 o 
  -3   7   5       76.80       85.03      1.36 o 
  -2   7   5        1.76        2.03      0.32 o 
  -1   7   5       24.72       26.84      0.87 o 
   0   7   5       11.98       12.50      0.67 o 
   1   7   5       28.68       29.16      0.96 o 
   2   7   5        0.00        0.25      0.43 o 
   3   7   5       49.19       51.91      1.34 o 
   4   7   5        4.32        5.13      0.54 o 
   5   7   5        0.02        0.00      0.36 o 
   6   7   5        1.17        0.69      0.30 o 
 -13   8   5        0.00        0.06      0.26 o 
 -12   8   5        1.22        1.36      0.40 o 
 -11   8   5       26.90       24.05      0.92 o 
 -10   8   5        3.53        3.16      0.70 o 
  -9   8   5        0.00        0.00      0.42 o 
  -8   8   5        2.19        2.00      0.46 o 
  -7   8   5        1.34        0.43      0.35 o 
  -6   8   5       98.85       93.81      1.57 o 
  -5   8   5       11.94       11.94      0.63 o 
  -4   8   5       14.99       15.03      0.68 o 
  -3   8   5      270.06      260.77      2.53 o 
  -2   8   5       40.85       44.29      1.11 o 
  -1   8   5      124.64      137.08      1.95 o 
   0   8   5       47.23       45.11      1.20 o 
   1   8   5       49.97       50.66      1.30 o 
   2   8   5       10.40       11.21      0.73 o 
   3   8   5       18.31       16.64      0.81 o 
   4   8   5        4.71        5.32      0.49 o 
   5   8   5        0.62        0.16      0.30 o 
 -13   9   5        0.95        0.00      0.32 o 
 -12   9   5       15.72       17.02      0.72 o 
 -11   9   5        1.09        0.63      0.38 o 
 -10   9   5       63.23       56.98      1.36 o 
  -9   9   5       43.63       41.03      1.16 o 
  -8   9   5        5.19        5.65      0.55 o 
  -7   9   5        9.27       10.82      0.64 o 
  -6   9   5       24.39       21.98      0.86 o 
  -5   9   5       99.26      101.17      1.68 o 
  -4   9   5      145.00      141.29      1.97 o 
  -3   9   5      140.23      154.71      2.09 o 
  -2   9   5      246.66      239.83      2.63 o 
  -1   9   5       27.14       29.16      1.03 o 
   0   9   5       36.54       39.87      1.17 o 
   1   9   5        0.64        0.44      0.46 o 
   2   9   5        0.10        0.35      0.43 o 
   3   9   5        6.48        7.16      0.55 o 
   4   9   5        0.48        0.33      0.33 o 
 -12  10   5       17.21       15.77      0.65 o 
 -11  10   5       22.60       20.46      0.81 o 
 -10  10   5        6.87        7.14      0.59 o 
  -9  10   5        8.35        8.39      0.65 o 
  -8  10   5       37.87       33.96      1.10 o 
  -7  10   5       96.51       91.47      1.69 o 
  -6  10   5       20.40       22.68      0.90 o 
  -5  10   5        3.04        3.45      0.48 o 
  -4  10   5      150.39      166.82      2.26 o 
  -3  10   5      300.81      306.97      3.04 o 
  -2  10   5        4.62        5.03      0.53 o 
  -1  10   5       17.48       19.65      0.89 o 
   0  10   5        1.05        0.59      0.40 o 
   1  10   5       83.13       78.78      1.56 o 
   2  10   5        0.52        0.19      0.40 o 
   3  10   5        2.12        0.61      0.42 o 
 -12  11   5       20.73       22.70      0.80 o 
 -11  11   5        9.24        8.75      0.57 o 
 -10  11   5        9.03        9.54      0.60 o 
  -9  11   5        4.46        4.56      0.49 o 
  -8  11   5       17.84       16.19      0.79 o 
  -7  11   5        7.93        8.70      0.63 o 
  -6  11   5        9.29        8.09      0.64 o 
  -5  11   5       59.27       57.91      1.38 o 
  -4  11   5       31.76       34.20      1.12 o 
  -3  11   5       36.40       34.79      1.12 o 
  -2  11   5       39.47       44.41      1.24 o 
  -1  11   5       21.60       21.11      0.89 o 
   0  11   5        7.91        8.66      0.58 o 
   1  11   5        0.18        0.25      0.33 o 
   2  11   5        0.01        0.00      0.28 o 
 -11  12   5        0.22        0.04      0.31 o 
 -10  12   5        1.71        0.80      0.33 o 
  -9  12   5        4.38        4.96      0.52 o 
  -8  12   5        9.04        9.45      0.62 o 
  -7  12   5        9.35       10.31      0.68 o 
  -6  12   5       42.80       47.90      1.25 o 
  -5  12   5        6.51        7.23      0.63 o 
  -4  12   5      145.82      143.52      2.09 o 
  -3  12   5        1.59        1.55      0.42 o 
  -2  12   5        1.28        0.86      0.40 o 
  -1  12   5        9.24       10.32      0.61 o 
   0  12   5        0.00        0.40      0.30 o 
 -11  13   5       25.47       25.97      0.77 o 
 -10  13   5        5.03        4.85      0.42 o 
  -9  13   5        0.11        0.29      0.32 o 
  -8  13   5        0.05        0.28      0.31 o 
  -7  13   5        0.75        0.86      0.38 o 
  -6  13   5        3.89        4.28      0.48 o 
  -5  13   5        0.00        0.03      0.38 o 
  -4  13   5        1.35        1.22      0.43 o 
  -3  13   5        0.83        1.07      0.39 o 
  -2  13   5        4.09        4.92      0.42 o 
  -1  13   5        0.59        0.00      0.28 o 
  -9  14   5        1.38        1.67      0.28 o 
  -8  14   5        0.25        0.46      0.27 o 
  -7  14   5        1.22        0.53      0.33 o 
  -6  14   5        1.05        1.33      0.29 o 
  -5  14   5        0.95        0.04      0.32 o 
  -4  14   5        0.11        0.04      0.28 o 
  -3  14   5        5.11        4.91      0.44 o 
   1 -14   6       15.53       15.05      0.68 o 
   2 -14   6        2.24        0.83      0.40 o 
   3 -14   6        0.06        0.37      0.30 o 
   4 -14   6        3.55        3.13      0.43 o 
   5 -14   6        7.15        7.88      0.48 o 
   6 -14   6        0.71        0.04      0.32 o 
  -1 -13   6       10.49       10.49      0.61 o 
   0 -13   6        6.06        6.44      0.49 o 
   1 -13   6        0.98        0.63      0.38 o 
   2 -13   6        2.43        2.68      0.42 o 
   3 -13   6        0.25        0.36      0.35 o 
   4 -13   6        2.15        2.01      0.58 o 
   5 -13   6       39.94       41.58      1.09 o 
   6 -13   6       29.42       29.74      0.92 o 
   7 -13   6       24.46       25.29      0.81 o 
   8 -13   6        0.31        0.19      0.25 o 
  -3 -12   6        0.86        0.00      0.35 o 
  -2 -12   6        1.41        0.93      0.36 o 
  -1 -12   6        0.76        0.78      0.45 o 
   0 -12   6        2.03        0.76      0.44 o 
   1 -12   6        0.00        0.49      0.38 o 
   2 -12   6      123.26      123.12      1.98 o 
   3 -12   6        5.53        5.04      0.64 o 
   4 -12   6       22.89       21.48      0.88 o 
   5 -12   6       16.48       15.92      0.78 o 
   6 -12   6       16.34       15.58      0.77 o 
   7 -12   6       14.33       15.70      0.74 o 
   8 -12   6        5.89        5.29      0.45 o 
   9 -12   6        5.15        5.67      0.39 o 
  -4 -11   6        5.04        4.80      1.00 o 
  -3 -11   6        1.15        0.00      0.36 o 
  -2 -11   6        7.64        7.03      0.63 o 
  -1 -11   6        9.64        8.67      0.65 o 
   0 -11   6      100.84      102.16      1.85 o 
   1 -11   6       20.21       20.65      0.89 o 
   2 -11   6        8.52        9.22      0.63 o 
   3 -11   6       49.71       54.67      1.34 o 
   4 -11   6       30.51       28.40      1.03 o 
   5 -11   6      163.62      157.38      2.23 o 
   6 -11   6       32.41       35.73      1.10 o 
   7 -11   6       17.64       16.30      0.80 o 
   8 -11   6        2.88        2.83      0.46 o 
   9 -11   6        0.00        0.08      0.29 o 
  -5 -10   6        1.53        0.68      0.38 o 
  -4 -10   6        0.21        0.32      0.37 o 
  -3 -10   6        0.03        0.05      0.34 o 
  -2 -10   6       29.24       26.13      0.99 o 
  -1 -10   6       55.77       51.17      1.34 o 
   0 -10   6       11.03       12.10      0.78 o 
   1 -10   6      132.32      139.13      2.10 o 
   2 -10   6       23.84       23.03      0.92 o 
   3 -10   6       51.24       57.11      1.35 o 
   4 -10   6       12.18       11.90      0.71 o 
   5 -10   6       73.92       69.73      1.50 o 
   6 -10   6       37.64       38.92      1.18 o 
   7 -10   6        0.36        0.41      0.49 o 
   8 -10   6        0.19        0.00      0.38 o 
   9 -10   6       13.00       11.67      0.62 o 
  10 -10   6        0.09        0.11      0.24 o 
  -6  -9   6        0.08        0.75      0.35 o 
  -5  -9   6        0.08        0.00      0.38 o 
  -4  -9   6        3.32        0.95      0.44 o 
  -3  -9   6        0.75        2.27      0.45 o 
  -2  -9   6        4.78        4.87      0.54 o 
  -1  -9   6        1.28        1.61      0.46 o 
   0  -9   6      154.18      141.19      2.05 o 
   1  -9   6       11.43       13.14      0.67 o 
   2  -9   6        5.86        6.37      0.56 o 
   3  -9   6        7.01        6.60      0.54 o 
   4  -9   6        8.33        7.36      0.62 o 
   5  -9   6       10.17       11.38      0.67 o 
   6  -9   6        0.22        0.98      0.43 o 
   7  -9   6       35.85       37.09      1.14 o 
   8  -9   6      118.32      119.79      1.91 o 
   9  -9   6        3.96        3.82      0.44 o 
  10  -9   6        0.18        0.19      0.30 o 
  -7  -8   6        3.18        2.93      0.70 o 
  -6  -8   6        7.69        7.27      0.60 o 
  -5  -8   6        7.46        7.09      0.66 o 
  -4  -8   6       11.50       10.66      0.80 o 
  -3  -8   6        2.30        2.56      0.52 o 
  -2  -8   6        2.95        2.59      0.56 o 
  -1  -8   6       70.81       67.90      1.39 o 
   0  -8   6       31.02       33.33      1.01 o 
   1  -8   6       25.51       27.90      0.92 o 
   2  -8   6       91.89      102.06      1.61 o 
   3  -8   6        4.25        3.78      0.47 o 
   4  -8   6        9.16       10.48      0.62 o 
   5  -8   6       18.34       20.79      0.84 o 
   6  -8   6      539.06      548.04      4.05 o 
   7  -8   6        2.01        0.19      0.45 o 
   8  -8   6       39.87       40.78      1.17 o 
   9  -8   6        0.55        0.24      0.35 o 
  10  -8   6        1.82        1.87      0.34 o 
  -8  -7   6        1.79        0.03      0.37 o 
  -7  -7   6        0.20        0.42      0.38 o 
  -6  -7   6        1.61        1.43      0.54 o 
  -5  -7   6        2.91        2.44      0.58 o 
  -4  -7   6        3.94        3.88      0.57 o 
  -3  -7   6       16.85       18.67      0.80 o 
  -2  -7   6       48.45       44.30      1.14 o 
  -1  -7   6      366.85      349.16      2.88 o 
   0  -7   6       39.42       40.44      1.00 o 
   1  -7   6        2.06        3.75      0.41 o 
   2  -7   6       32.80       34.34      0.92 o 
   3  -7   6       61.34       60.47      1.21 o 
   4  -7   6       11.61       10.33      0.58 o 
   5  -7   6       36.83       36.60      1.03 o 
   6  -7   6       47.96       50.56      1.26 o 
   7  -7   6       17.05       15.55      0.81 o 
   8  -7   6       90.89       82.21      1.62 o 
   9  -7   6        4.26        4.78      0.50 o 
  10  -7   6        8.06        8.80      0.51 o 
  -9  -6   6        0.56        0.41      0.28 o 
  -8  -6   6        0.44        0.50      0.41 o 
  -7  -6   6        2.75        2.51      0.59 o 
  -6  -6   6      135.97      134.08      2.08 o 
  -5  -6   6       28.13       30.01      1.03 o 
  -4  -6   6        0.03        0.00      0.41 o 
  -3  -6   6       94.14       96.21      1.57 o 
  -2  -6   6      181.80      184.51      2.05 o 
  -1  -6   6      371.67      355.20      2.69 o 
   0  -6   6      129.06      128.73      1.59 o 
   1  -6   6      319.48      338.99      2.56 o 
   2  -6   6      197.68      195.38      1.97 o 
   3  -6   6       23.36       24.26      0.76 o 
   4  -6   6        0.31        1.00      0.37 o 
   5  -6   6        0.42        0.62      0.32 o 
   6  -6   6      195.62      182.20      2.29 o 
   7  -6   6        8.07        8.57      0.64 o 
   8  -6   6       13.22       11.85      0.72 o 
   9  -6   6       20.01       21.74      0.82 o 
  10  -6   6       10.42       10.27      0.54 o 
  -9  -5   6        3.24        3.10      0.73 o 
  -8  -5   6       10.83       11.67      0.70 o 
  -7  -5   6        0.22        0.63      0.50 o 
  -6  -5   6        2.69        2.61      0.59 o 
  -5  -5   6      115.21      111.30      1.77 o 
  -4  -5   6       20.69       22.16      0.83 o 
  -3  -5   6       28.69       26.21      0.82 o 
  -2  -5   6      582.11      556.16      3.25 o 
  -1  -5   6      175.62      159.65      1.69 o 
   0  -5   6       48.66       44.74      0.92 o 
   1  -5   6      318.72      286.36      2.19 o 
   2  -5   6        0.88        0.59      0.31 o 
   3  -5   6      176.46      160.05      1.76 o 
   4  -5   6       36.24       33.53      0.90 o 
   5  -5   6        7.36        7.52      0.53 o 
   6  -5   6        1.35        0.51      0.36 o 
   7  -5   6        0.52        0.17      0.35 o 
   8  -5   6        6.45        6.95      0.56 o 
   9  -5   6        2.11        2.21      0.43 o 
  10  -5   6        0.85        0.18      0.32 o 
 -10  -4   6        7.55        7.97      0.54 o 
  -9  -4   6        0.20        0.00      0.37 o 
  -8  -4   6        2.09        2.46      0.44 o 
  -7  -4   6       30.48       32.92      1.10 o 
  -6  -4   6        0.39        0.13      0.46 o 
  -5  -4   6       28.78       30.52      0.94 o 
  -4  -4   6       63.08       62.17      1.20 o 
  -3  -4   6        0.30        0.00      0.31 o 
  -2  -4   6      638.75      635.24      3.22 o 
  -1  -4   6       88.38       80.64      1.13 o 
   0  -4   6       25.69       28.82      0.69 o 
   1  -4   6       46.24       52.83      0.91 o 
   2  -4   6      619.10      586.09      3.06 o 
   3  -4   6       23.74       23.89      0.69 o 
   4  -4   6       34.74       38.35      0.94 o 
   5  -4   6       18.03       16.71      0.69 o 
   6  -4   6        0.18        0.00      0.36 o 
   7  -4   6        0.03        0.46      0.32 o 
   8  -4   6       10.73       11.70      0.70 o 
   9  -4   6        5.74        5.35      0.48 o 
  10  -4   6        0.10        0.01      0.31 o 
 -10  -3   6        0.17        0.00      0.37 o 
  -9  -3   6        1.05        0.11      0.49 o 
  -8  -3   6       12.25       10.99      0.75 o 
  -7  -3   6      182.71      200.30      2.46 o 
  -6  -3   6       29.25       27.56      0.92 o 
  -5  -3   6       31.71       34.65      0.93 o 
  -4  -3   6       96.46       89.49      1.33 o 
  -3  -3   6      205.95      211.06      1.84 o 
  -2  -3   6       87.01       96.11      1.18 o 
  -1  -3   6     1118.79     1074.39      3.74 o 
   0  -3   6       23.48       22.52      0.58 o 
   1  -3   6       79.91       74.55      1.02 o 
   2  -3   6      762.45      713.07      3.27 o 
   3  -3   6       43.99       49.23      0.95 o 
   4  -3   6      381.52      346.19      2.68 o 
   5  -3   6        4.92        4.37      0.43 o 
   6  -3   6       12.05       12.46      0.69 o 
   7  -3   6       11.74       10.91      0.70 o 
   8  -3   6       26.28       23.83      0.94 o 
   9  -3   6        0.53        0.00      0.34 o 
  10  -3   6        2.55        2.30      0.56 o 
 -11  -2   6        0.16        0.19      0.34 o 
 -10  -2   6        1.29        0.56      0.44 o 
  -9  -2   6        1.19        1.38      0.47 o 
  -8  -2   6       12.27       12.19      0.73 o 
  -7  -2   6       10.25        9.04      0.64 o 
  -6  -2   6      239.74      244.67      2.42 o 
  -5  -2   6       13.57       14.69      0.61 o 
  -4  -2   6      583.07      605.90      3.15 o 
  -3  -2   6      383.12      353.44      2.22 o 
  -2  -2   6     2386.16     2324.95      5.44 o 
  -1  -2   6      105.26       99.87      1.08 o 
   0  -2   6       10.06        9.08      0.44 o 
   1  -2   6       17.79       15.87      0.50 o 
   2  -2   6       12.09       11.40      0.48 o 
   3  -2   6       37.29       41.42      0.88 o 
   4  -2   6      156.35      150.27      1.78 o 
   5  -2   6       48.05       44.10      1.10 o 
   6  -2   6       73.32       80.46      1.55 o 
   7  -2   6       24.26       26.13      0.97 o 
   8  -2   6        0.75        0.00      0.41 o 
   9  -2   6       11.39       10.32      0.60 o 
  10  -2   6        1.21        0.31      0.31 o 
 -11  -1   6        1.78        2.09      0.37 o 
 -10  -1   6        7.76        9.18      0.62 o 
  -9  -1   6        5.22        4.97      0.57 o 
  -8  -1   6       42.76       42.87      1.19 o 
  -7  -1   6        2.13        2.28      0.43 o 
  -6  -1   6        1.82        2.02      0.33 o 
  -5  -1   6        4.08        4.20      0.37 o 
  -4  -1   6      303.56      308.88      2.13 o 
  -3  -1   6      166.59      153.66      1.40 o 
  -2  -1   6      602.17      569.37      2.52 o 
  -1  -1   6       16.28       17.50      0.48 o 
   0  -1   6       11.97       11.45      0.40 o 
   1  -1   6       19.98       20.25      0.54 o 
   2  -1   6       66.74       61.90      0.98 o 
   3  -1   6       39.60       44.07      0.91 o 
   4  -1   6       67.76       75.04      1.29 o 
   5  -1   6        1.42        0.29      0.36 o 
   6  -1   6        0.51        0.50      0.40 o 
   7  -1   6        4.18        3.86      0.52 o 
   8  -1   6       13.94       12.67      0.69 o 
   9  -1   6       12.89       11.59      0.63 o 
 -12   0   6        0.45        0.24      0.28 o 
 -11   0   6        3.18        3.41      0.46 o 
 -10   0   6      124.57      123.28      1.96 o 
  -9   0   6        7.89        8.60      0.68 o 
  -8   0   6       33.02       35.98      1.06 o 
  -7   0   6        0.21        0.32      0.38 o 
  -6   0   6      808.30      772.31      3.93 o 
  -5   0   6       69.24       75.39      1.14 o 
  -4   0   6     1028.28     1031.25      3.76 o 
  -3   0   6      142.13      128.83      1.24 o 
  -2   0   6      204.80      189.96      1.44 o 
  -1   0   6      237.82      218.80      1.51 o 
   0   0   6       42.60       39.51      0.70 o 
   1   0   6       63.33       57.29      0.89 o 
   2   0   6      429.01      419.16      2.56 o 
   3   0   6       64.60       59.34      1.08 o 
   4   0   6      165.35      168.35      1.96 o 
   5   0   6        1.55        1.85      0.39 o 
   6   0   6        2.16        0.56      0.47 o 
   7   0   6        5.62        6.29      0.57 o 
   8   0   6        7.65        8.40      0.60 o 
   9   0   6        0.12        0.01      0.28 o 
 -12   1   6        3.46        3.69      0.43 o 
 -11   1   6        7.41        8.26      0.59 o 
 -10   1   6       58.70       64.57      1.44 o 
  -9   1   6        0.14        0.00      0.43 o 
  -8   1   6       53.26       50.73      1.23 o 
  -7   1   6       41.79       42.75      1.02 o 
  -6   1   6        0.57        0.00      0.33 o 
  -5   1   6       82.10       85.95      1.17 o 
  -4   1   6      245.50      273.02      1.89 o 
  -3   1   6      936.91      893.08      3.21 o 
  -2   1   6      285.49      284.64      1.75 o 
  -1   1   6       64.75       68.23      0.88 o 
   0   1   6     5268.01     4836.86      8.09 o 
   1   1   6        6.11        5.64      0.37 o 
   2   1   6      191.19      172.67      1.72 o 
   3   1   6        8.71        8.54      0.51 o 
   4   1   6      167.01      175.08      2.08 o 
   5   1   6      179.62      195.79      2.38 o 
   6   1   6       55.94       61.97      1.44 o 
   7   1   6       17.90       16.39      0.82 o 
   8   1   6        0.39        0.47      0.35 o 
   9   1   6        1.89        0.65      0.34 o 
 -12   2   6        1.08        0.78      0.41 o 
 -11   2   6        4.93        4.45      0.53 o 
 -10   2   6        2.21        2.34      0.45 o 
  -9   2   6        2.03        2.44      0.39 o 
  -8   2   6       28.99       26.33      0.90 o 
  -7   2   6        9.71       10.48      0.58 o 
  -6   2   6       96.12      105.59      1.42 o 
  -5   2   6      900.85      919.33      3.78 o 
  -4   2   6      610.67      556.68      2.72 o 
  -3   2   6      144.94      131.95      1.27 o 
  -2   2   6       53.88       49.28      0.80 o 
  -1   2   6      176.20      167.85      1.43 o 
   0   2   6       32.14       30.31      0.68 o 
   1   2   6      338.42      314.36      2.23 o 
   2   2   6        6.33        5.49      0.47 o 
   3   2   6        3.20        3.12      0.39 o 
   4   2   6       16.82       17.95      0.78 o 
   5   2   6       57.76       51.64      1.37 o 
   6   2   6        0.12        0.72      0.43 o 
   7   2   6        0.13        0.02      0.36 o 
   8   2   6        0.30        0.00      0.34 o 
 -13   3   6        0.25        0.00      0.26 o 
 -12   3   6        2.10        1.84      0.48 o 
 -11   3   6       13.97       15.43      0.76 o 
 -10   3   6       25.88       29.12      1.05 o 
  -9   3   6       32.76       30.35      1.03 o 
  -8   3   6        9.43        8.57      0.56 o 
  -7   3   6      122.50      135.73      1.74 o 
  -6   3   6        1.24        1.23      0.33 o 
  -5   3   6      323.12      355.95      2.37 o 
  -4   3   6      188.65      186.78      1.61 o 
  -3   3   6        5.69        5.86      0.34 o 
  -2   3   6        0.75        0.19      0.22 o 
  -1   3   6      304.66      294.33      2.02 o 
   0   3   6       24.01       21.53      0.62 o 
   1   3   6        6.18        5.57      0.43 o 
   2   3   6      300.66      320.22      2.62 o 
   3   3   6        2.44        2.33      0.51 o 
   4   3   6       41.13       45.03      1.21 o 
   5   3   6       99.87      109.81      1.88 o 
   6   3   6        7.18        7.75      0.62 o 
   7   3   6        6.52        5.82      0.49 o 
   8   3   6        1.93        0.60      0.33 o 
 -13   4   6        0.08        0.26      0.27 o 
 -12   4   6        2.28        2.03      0.70 o 
 -11   4   6        8.23        9.13      0.62 o 
 -10   4   6       56.02       61.56      1.44 o 
  -9   4   6       52.90       58.32      1.33 o 
  -8   4   6       96.33       92.33      1.56 o 
  -7   4   6        5.14        5.91      0.44 o 
  -6   4   6      350.17      351.50      2.60 o 
  -5   4   6       77.39       70.76      1.14 o 
  -4   4   6        0.77        0.97      0.27 o 
  -3   4   6       31.35       31.90      0.71 o 
  -2   4   6      436.59      404.70      2.46 o 
  -1   4   6     1135.70     1226.65      4.46 o 
   0   4   6      404.42      442.02      2.83 o 
   1   4   6       48.69       53.61      1.10 o 
   2   4   6       13.96       15.20      0.70 o 
   3   4   6        1.87        1.93      0.54 o 
   4   4   6        3.03        3.07      0.57 o 
   5   4   6       71.30       64.39      1.44 o 
   6   4   6        1.28        1.41      0.40 o 
   7   4   6        0.53        1.16      0.38 o 
 -13   5   6        1.88        0.30      0.34 o 
 -12   5   6        1.74        0.82      0.39 o 
 -11   5   6        7.39        7.68      0.58 o 
 -10   5   6       33.18       34.24      1.10 o 
  -9   5   6       18.10       20.50      0.85 o 
  -8   5   6       96.81       93.15      1.59 o 
  -7   5   6       39.95       42.51      1.03 o 
  -6   5   6        9.05        9.69      0.51 o 
  -5   5   6      831.87      786.30      3.80 o 
  -4   5   6      135.06      136.33      1.53 o 
  -3   5   6       11.97       11.16      0.51 o 
  -2   5   6      354.88      327.23      2.39 o 
  -1   5   6      169.27      187.56      1.89 o 
   0   5   6        6.00        7.83      0.49 o 
   1   5   6       35.44       37.99      1.00 o 
   2   5   6       82.23       80.30      1.50 o 
   3   5   6       11.48       11.62      0.70 o 
   4   5   6       52.35       57.71      1.38 o 
   5   5   6        0.08        0.31      0.40 o 
   6   5   6        9.32       10.47      0.59 o 
 -13   6   6        2.89        2.69      0.76 o 
 -12   6   6        8.19        9.15      0.56 o 
 -11   6   6        0.01        0.29      0.34 o 
 -10   6   6        9.47       10.69      0.67 o 
  -9   6   6        5.11        5.53      0.52 o 
  -8   6   6       46.48       45.02      1.16 o 
  -7   6   6      118.18      105.62      1.62 o 
  -6   6   6       10.40       12.05      0.58 o 
  -5   6   6       10.10        9.35      0.53 o 
  -4   6   6        0.77        0.18      0.29 o 
  -3   6   6        0.11        0.45      0.30 o 
  -2   6   6       96.45      105.28      1.49 o 
  -1   6   6        9.43       11.30      0.57 o 
   0   6   6       48.06       54.80      1.21 o 
   1   6   6        0.96        1.23      0.37 o 
   2   6   6       11.36       12.67      0.72 o 
   3   6   6        1.54        1.77      0.51 o 
   4   6   6        1.70        2.11      0.41 o 
   5   6   6        4.28        3.96      0.48 o 
   6   6   6        9.82        9.19      0.54 o 
 -13   7   6        5.41        5.16      1.07 o 
 -12   7   6       11.22       12.61      0.65 o 
 -11   7   6        0.02        0.00      0.39 o 
 -10   7   6        7.81        9.29      0.64 o 
  -9   7   6       66.45       65.66      1.44 o 
  -8   7   6        3.19        3.39      0.45 o 
  -7   7   6        1.83        2.14      0.35 o 
  -6   7   6      123.03      130.37      1.78 o 
  -5   7   6       49.61       48.83      1.12 o 
  -4   7   6      357.01      356.62      2.84 o 
  -3   7   6       20.55       21.29      0.76 o 
  -2   7   6      124.94      139.32      1.83 o 
  -1   7   6        6.92        6.26      0.53 o 
   0   7   6      129.69      131.41      1.90 o 
   1   7   6       14.71       13.69      0.76 o 
   2   7   6       46.62       46.21      1.26 o 
   3   7   6       11.32       10.37      0.72 o 
   4   7   6       33.34       37.00      1.04 o 
   5   7   6        2.07        2.32      0.35 o 
 -13   8   6        0.00        0.00      0.27 o 
 -12   8   6        1.34        0.09      0.38 o 
 -11   8   6       30.58       33.66      1.06 o 
 -10   8   6       17.91       16.18      0.83 o 
  -9   8   6       26.65       24.05      0.96 o 
  -8   8   6       11.39       10.34      0.64 o 
  -7   8   6      101.85       99.28      1.67 o 
  -6   8   6      142.03      149.31      1.99 o 
  -5   8   6      164.31      165.49      2.06 o 
  -4   8   6      172.55      172.60      2.11 o 
  -3   8   6       11.46       11.01      0.65 o 
  -2   8   6      176.89      188.47      2.27 o 
  -1   8   6        0.87        0.92      0.44 o 
   0   8   6       30.39       32.25      1.05 o 
   1   8   6        0.18        0.40      0.46 o 
   2   8   6       18.59       17.10      0.81 o 
   3   8   6        5.15        5.69      0.58 o 
   4   8   6        3.84        3.49      0.43 o 
 -13   9   6        2.50        0.52      0.35 o 
 -12   9   6        9.85        8.97      0.59 o 
 -11   9   6       27.41       30.34      0.99 o 
 -10   9   6       12.94       13.22      0.71 o 
  -9   9   6       64.71       58.05      1.39 o 
  -8   9   6        4.90        4.50      0.58 o 
  -7   9   6       12.78       11.51      0.69 o 
  -6   9   6       64.47       71.83      1.45 o 
  -5   9   6        1.16        1.38      0.36 o 
  -4   9   6       54.36       48.82      1.24 o 
  -3   9   6       18.15       18.81      0.83 o 
  -2   9   6       17.41       15.69      0.82 o 
  -1   9   6        7.35        6.80      0.58 o 
   0   9   6        1.23        1.39      0.38 o 
   1   9   6        2.77        2.63      0.67 o 
   2   9   6       33.93       37.88      1.07 o 
   3   9   6        0.83        1.14      0.36 o 
 -12  10   6        7.10        7.99      0.51 o 
 -11  10   6       37.02       39.19      1.07 o 
 -10  10   6        0.84        0.34      0.35 o 
  -9  10   6        1.76        1.49      0.48 o 
  -8  10   6        1.71        1.45      0.43 o 
  -7  10   6        2.18        2.56      0.42 o 
  -6  10   6       14.20       13.07      0.77 o 
  -5  10   6        0.87        0.83      0.44 o 
  -4  10   6      172.27      176.24      2.34 o 
  -3  10   6        0.08        1.57      0.49 o 
  -2  10   6        7.87        8.18      0.64 o 
  -1  10   6        0.69        0.00      0.43 o 
   0  10   6        7.85        7.23      0.62 o 
   1  10   6        8.53        9.95      0.62 o 
   2  10   6        1.07        0.81      0.39 o 
 -12  11   6        6.93        6.66      1.38 o 
 -11  11   6        4.81        5.47      0.46 o 
 -10  11   6        1.49        1.71      0.34 o 
  -9  11   6        9.40        9.87      0.62 o 
  -8  11   6       15.94       14.25      0.75 o 
  -7  11   6        0.12        0.00      0.37 o 
  -6  11   6        9.80        8.90      0.66 o 
  -5  11   6       64.16       66.13      1.49 o 
  -4  11   6        1.38        0.55      0.49 o 
  -3  11   6       44.14       39.63      1.16 o 
  -2  11   6        0.19        0.27      0.44 o 
  -1  11   6       20.47       22.42      0.87 o 
   0  11   6        3.77        4.15      0.44 o 
   1  11   6        1.20        0.59      0.32 o 
 -11  12   6        0.74        0.27      0.29 o 
 -10  12   6        2.65        2.85      0.36 o 
  -9  12   6        2.41        2.27      0.53 o 
  -8  12   6        3.38        2.97      0.47 o 
  -7  12   6       28.77       31.43      1.01 o 
  -6  12   6       37.97       41.53      1.17 o 
  -5  12   6       72.33       79.24      1.57 o 
  -4  12   6        5.43        5.70      0.56 o 
  -3  12   6        0.73        0.26      0.41 o 
  -2  12   6        6.09        5.62      0.50 o 
  -1  12   6        0.32        0.54      0.32 o 
   0  12   6        5.93        6.31      0.44 o 
 -10  13   6        4.10        4.74      0.40 o 
  -9  13   6        4.70        4.39      0.49 o 
  -8  13   6        5.50        6.09      0.46 o 
  -7  13   6       17.65       16.60      0.71 o 
  -6  13   6       35.21       34.68      1.00 o 
  -5  13   6        9.99       10.89      0.66 o 
  -4  13   6        1.73        1.79      0.37 o 
  -3  13   6       13.73       12.24      0.61 o 
  -2  13   6        0.17        0.21      0.30 o 
  -9  14   6       15.84       16.79      0.65 o 
  -8  14   6        8.08        8.98      0.49 o 
  -7  14   6        3.00        2.81      0.70 o 
  -6  14   6        2.21        2.56      0.35 o 
  -5  14   6       37.34       39.26      0.99 o 
  -4  14   6        4.67        5.05      0.39 o 
   1 -14   7        0.15        0.00      0.27 o 
   2 -14   7        0.03        0.20      0.27 o 
   3 -14   7       11.71       10.21      0.54 o 
   4 -14   7       15.28       16.63      0.66 o 
   5 -14   7        3.36        2.97      0.34 o 
  -1 -13   7        1.90        0.57      0.43 o 
   0 -13   7        2.04        2.34      0.35 o 
   1 -13   7        2.04        1.94      0.52 o 
   2 -13   7        4.11        3.87      0.45 o 
   3 -13   7        4.51        4.84      0.49 o 
   4 -13   7        1.68        0.95      0.37 o 
   5 -13   7       12.58       13.74      0.69 o 
   6 -13   7        7.89        9.20      0.53 o 
   7 -13   7        0.03        0.00      0.28 o 
  -3 -12   7        0.03        0.50      0.32 o 
  -2 -12   7       11.30       10.80      0.61 o 
  -1 -12   7        3.40        3.14      0.49 o 
   0 -12   7       28.32       25.52      0.93 o 
   1 -12   7        0.01        0.00      0.43 o 
   2 -12   7       21.23       23.64      0.91 o 
   3 -12   7        1.12        0.24      0.43 o 
   4 -12   7        3.82        3.57      0.50 o 
   5 -12   7       21.17       21.11      0.88 o 
   6 -12   7       76.40       84.89      1.52 o 
   7 -12   7        0.45        0.94      0.33 o 
   8 -12   7        0.42        0.03      0.28 o 
  -4 -11   7        0.86        0.41      0.34 o 
  -3 -11   7        3.71        4.08      0.46 o 
  -2 -11   7        1.24        0.90      0.39 o 
  -1 -11   7        0.33        0.00      0.42 o 
   0 -11   7       28.24       26.87      0.99 o 
   1 -11   7       54.73       57.45      1.40 o 
   2 -11   7       25.69       27.48      1.00 o 
   3 -11   7        0.58        1.05      0.41 o 
   4 -11   7        0.24        0.40      0.40 o 
   5 -11   7        1.86        2.13      0.45 o 
   6 -11   7       56.18       52.60      1.29 o 
   7 -11   7        2.22        2.55      0.39 o 
   8 -11   7       10.01       11.05      0.58 o 
   9 -11   7        0.16        0.10      0.24 o 
  -5 -10   7        0.01        0.00      0.33 o 
  -4 -10   7        5.03        5.11      0.52 o 
  -3 -10   7        9.19        8.55      0.61 o 
  -2 -10   7       19.60       18.24      0.88 o 
  -1 -10   7      249.96      225.30      2.66 o 
   0 -10   7       79.35       71.64      1.56 o 
   1 -10   7        6.33        6.77      0.59 o 
   2 -10   7        4.57        4.06      0.55 o 
   3 -10   7       45.73       41.05      1.17 o 
   4 -10   7       18.11       20.41      0.86 o 
   5 -10   7       15.93       15.80      0.78 o 
   6 -10   7       14.86       15.58      0.80 o 
   7 -10   7       73.46       80.61      1.57 o 
   8 -10   7        7.60        8.32      0.58 o 
   9 -10   7        0.07        0.00      0.29 o 
  -6  -9   7        0.71        0.94      0.35 o 
  -5  -9   7        0.01        0.15      0.35 o 
  -4  -9   7        2.94        0.70      0.46 o 
  -3  -9   7       23.15       20.81      0.91 o 
  -2  -9   7       31.11       27.66      1.02 o 
  -1  -9   7      154.19      165.55      2.26 o 
   0  -9   7       32.38       33.74      1.08 o 
   1  -9   7      110.20      119.61      1.90 o 
   2  -9   7        2.19        3.52      0.42 o 
   3  -9   7        0.76        0.04      0.38 o 
   4  -9   7        5.25        4.78      0.53 o 
   5  -9   7        5.27        5.33      0.60 o 
   6  -9   7       46.06       48.90      1.29 o 
   7  -9   7        3.73        3.77      0.49 o 
   8  -9   7       39.34       38.30      1.11 o 
   9  -9   7        2.52        2.23      0.35 o 
  -7  -8   7        1.06        0.44      0.44 o 
  -6  -8   7        1.42        1.27      0.42 o 
  -5  -8   7       12.09       10.84      0.69 o 
  -4  -8   7        0.78        1.61      0.48 o 
  -3  -8   7        9.67        9.10      0.67 o 
  -2  -8   7       85.00       81.71      1.60 o 
  -1  -8   7      275.88      255.98      2.68 o 
   0  -8   7        0.98        0.57      0.43 o 
   1  -8   7       18.02       15.97      0.74 o 
   2  -8   7        0.25        0.00      0.34 o 
   3  -8   7       42.60       46.08      1.19 o 
   4  -8   7       13.45       13.37      0.71 o 
   5  -8   7        4.97        4.45      0.82 o 
   6  -8   7      149.21      147.35      2.17 o 
   7  -8   7       18.60       16.67      0.84 o 
   8  -8   7        1.13        0.86      0.35 o 
   9  -8   7        2.48        2.39      0.51 o 
  10  -8   7        2.03        1.86      0.44 o 
  -8  -7   7        5.04        4.69      0.99 o 
  -7  -7   7        0.56        1.37      0.41 o 
  -6  -7   7        3.27        3.09      0.84 o 
  -5  -7   7       38.17       36.27      1.17 o 
  -4  -7   7        1.30        0.73      0.40 o 
  -3  -7   7       45.55       42.07      1.18 o 
  -2  -7   7      106.11      103.75      1.70 o 
  -1  -7   7      141.74      150.04      1.94 o 
   0  -7   7      102.57      105.44      1.60 o 
   1  -7   7        0.00        0.52      0.34 o 
   2  -7   7        4.78        4.56      0.52 o 
   3  -7   7        2.25        1.97      0.43 o 
   4  -7   7       12.31       12.24      0.65 o 
   5  -7   7        0.60        0.49      0.40 o 
   6  -7   7        3.09        3.30      0.54 o 
   7  -7   7       53.31       47.97      1.29 o 
   8  -7   7        1.59        1.53      0.40 o 
   9  -7   7        3.02        2.75      0.52 o 
  10  -7   7        2.30        2.21      0.50 o 
  -9  -6   7        0.59        0.00      0.34 o 
  -8  -6   7        1.46        1.28      0.46 o 
  -7  -6   7       35.63       33.18      1.08 o 
  -6  -6   7        0.08        0.87      0.44 o 
  -5  -6   7        0.53        0.00      0.44 o 
  -4  -6   7        2.45        2.51      0.45 o 
  -3  -6   7       62.20       59.19      1.28 o 
  -2  -6   7      408.23      413.03      3.12 o 
  -1  -6   7       12.98       11.65      0.61 o 
   0  -6   7       21.95       19.99      0.72 o 
   1  -6   7      285.34      303.97      2.52 o 
   2  -6   7        1.93        1.77      0.41 o 
   3  -6   7       21.26       23.27      0.79 o 
   4  -6   7      103.96      101.80      1.61 o 
   5  -6   7        6.27        6.59      0.55 o 
   6  -6   7      174.17      187.49      2.36 o 
   7  -6   7      141.22      146.09      2.13 o 
   8  -6   7       10.56       10.36      0.66 o 
   9  -6   7        0.46        0.38      0.32 o 
  10  -6   7        0.69        0.28      0.28 o 
  -9  -5   7        7.74        7.61      0.53 o 
  -8  -5   7       23.66       21.68      0.90 o 
  -7  -5   7       39.31       39.97      1.21 o 
  -6  -5   7        2.23        2.64      0.44 o 
  -5  -5   7        1.80        1.77      0.56 o 
  -4  -5   7        0.01        0.00      0.38 o 
  -3  -5   7      425.68      460.25      3.22 o 
  -2  -5   7      387.23      388.44      2.82 o 
  -1  -5   7       92.58       84.75      1.30 o 
   0  -5   7       73.92       82.84      1.26 o 
   1  -5   7        9.68        8.73      0.56 o 
   2  -5   7        0.81        1.32      0.31 o 
   3  -5   7      391.18      434.67      3.05 o 
   4  -5   7       90.53       90.31      1.49 o 
   5  -5   7       95.56       88.54      1.56 o 
   6  -5   7       28.75       25.60      0.95 o 
   7  -5   7        0.06        0.02      0.38 o 
   8  -5   7       30.64       29.03      0.98 o 
   9  -5   7        1.87        1.81      0.41 o 
  10  -5   7        3.85        4.04      0.37 o 
 -10  -4   7        0.56        0.46      0.30 o 
  -9  -4   7        9.67        9.96      0.65 o 
  -8  -4   7       15.57       16.07      0.86 o 
  -7  -4   7       25.26       24.04      0.96 o 
  -6  -4   7       25.94       22.86      0.91 o 
  -5  -4   7      519.15      526.94      3.68 o 
  -4  -4   7        7.37        7.33      0.55 o 
  -3  -4   7        2.90        2.97      0.45 o 
  -2  -4   7        2.04        0.48      0.32 o 
  -1  -4   7     1423.27     1382.28      4.82 o 
   0  -4   7      945.13      893.99      3.81 o 
   1  -4   7     1303.21     1319.92      4.74 o 
   2  -4   7       73.08       69.10      1.15 o 
   3  -4   7      200.11      225.11      2.15 o 
   4  -4   7      112.91      101.42      1.55 o 
   5  -4   7       16.48       15.15      0.72 o 
   6  -4   7        0.69        1.07      0.39 o 
   7  -4   7        8.63        9.60      0.63 o 
   8  -4   7        1.31        0.34      0.36 o 
   9  -4   7        3.27        3.81      0.40 o 
  10  -4   7        0.12        0.00      0.24 o 
 -10  -3   7        2.42        2.23      0.44 o 
  -9  -3   7       35.77       38.69      1.15 o 
  -8  -3   7       86.89       86.68      1.70 o 
  -7  -3   7       45.17       46.74      1.24 o 
  -6  -3   7      197.95      193.96      2.29 o 
  -5  -3   7        0.87        0.70      0.36 o 
  -4  -3   7       64.94       72.35      1.22 o 
  -3  -3   7      415.61      452.55      2.80 o 
  -2  -3   7     1368.71     1394.27      4.69 o 
  -1  -3   7      768.09      787.31      3.41 o 
   0  -3   7       17.10       20.47      0.61 o 
   1  -3   7       24.95       34.47      0.84 o 
   2  -3   7       45.61       41.35      0.92 o 
   3  -3   7       64.61       71.58      1.22 o 
   4  -3   7      109.80      103.04      1.56 o 
   5  -3   7        1.41        1.46      0.33 o 
   6  -3   7       50.11       49.88      1.28 o 
   7  -3   7       12.75       11.76      0.73 o 
   8  -3   7       16.06       15.56      0.76 o 
   9  -3   7        0.60        1.19      0.35 o 
 -11  -2   7        0.41        0.39      0.34 o 
 -10  -2   7        8.30        7.32      0.60 o 
  -9  -2   7       51.41       57.21      1.38 o 
  -8  -2   7        8.68        7.99      0.68 o 
  -7  -2   7        2.97        3.16      0.48 o 
  -6  -2   7        2.96        3.23      0.43 o 
  -5  -2   7       65.27       62.10      1.17 o 
  -4  -2   7      206.98      201.87      1.92 o 
  -3  -2   7      188.76      185.32      1.71 o 
  -2  -2   7       46.41       42.26      0.83 o 
  -1  -2   7      212.05      218.78      1.72 o 
   0  -2   7       31.78       27.95      0.66 o 
   1  -2   7     1753.93     1616.89      4.98 o 
   2  -2   7      519.40      504.47      2.93 o 
   3  -2   7        0.03        0.55      0.29 o 
   4  -2   7       69.23       63.29      1.26 o 
   5  -2   7       16.20       14.93      0.75 o 
   6  -2   7        8.79        9.61      0.63 o 
   7  -2   7       26.45       23.05      0.91 o 
   8  -2   7        0.72        0.46      0.32 o 
   9  -2   7        3.37        3.16      0.41 o 
 -11  -1   7        0.62        0.03      0.40 o 
 -10  -1   7        2.47        2.72      0.48 o 
  -9  -1   7       23.83       22.88      0.97 o 
  -8  -1   7        1.02        1.76      0.48 o 
  -7  -1   7       44.57       48.87      1.16 o 
  -6  -1   7        6.51        7.11      0.50 o 
  -5  -1   7        0.69        0.00      0.28 o 
  -4  -1   7        0.07        0.00      0.27 o 
  -3  -1   7      170.42      174.57      1.58 o 
  -2  -1   7      101.71       91.62      1.12 o 
  -1  -1   7     2254.56     2219.19      5.40 o 
   0  -1   7      634.20      591.92      2.81 o 
   1  -1   7      299.24      266.67      2.00 o 
   2  -1   7       99.52       88.37      1.25 o 
   3  -1   7      291.92      306.29      2.51 o 
   4  -1   7       56.96       55.87      1.18 o 
   5  -1   7      113.76      102.89      1.72 o 
   6  -1   7        7.98        7.00      0.68 o 
   7  -1   7       11.30       11.77      0.74 o 
   8  -1   7        1.84        1.67      0.37 o 
   9  -1   7        0.22        0.16      0.31 o 
 -12   0   7        0.30        0.00      0.33 o 
 -11   0   7        7.92        7.52      0.56 o 
 -10   0   7       14.84       15.29      0.79 o 
  -9   0   7       24.00       23.39      0.94 o 
  -8   0   7       21.54       19.64      0.83 o 
  -7   0   7       28.44       26.15      0.87 o 
  -6   0   7        0.45        0.85      0.31 o 
  -5   0   7       50.40       52.18      0.98 o 
  -4   0   7       18.22       16.55      0.58 o 
  -3   0   7       59.19       64.66      0.95 o 
  -2   0   7     2711.87     2550.99      5.79 o 
  -1   0   7      245.56      225.58      1.70 o 
   0   0   7       93.25       86.00      1.10 o 
   1   0   7      305.31      275.43      2.07 o 
   2   0   7      112.58      110.05      1.44 o 
   3   0   7      113.12      104.18      1.55 o 
   4   0   7      153.59      141.56      1.90 o 
   5   0   7       55.00       50.21      1.25 o 
   6   0   7        0.90        1.22      0.44 o 
   7   0   7        8.72        7.82      0.60 o 
   8   0   7        1.64        1.58      0.40 o 
   9   0   7        2.43        0.20      0.34 o 
 -12   1   7        6.43        5.75      0.48 o 
 -11   1   7        1.69        0.54      0.46 o 
 -10   1   7       22.85       20.96      0.93 o 
  -9   1   7       29.23       32.65      1.05 o 
  -8   1   7       47.75       52.46      1.24 o 
  -7   1   7      322.49      312.77      2.72 o 
  -6   1   7       96.99       88.70      1.37 o 
  -5   1   7      313.59      328.89      2.36 o 
  -4   1   7       46.99       52.90      0.91 o 
  -3   1   7     1962.80     1900.73      5.09 o 
  -2   1   7     1138.47     1030.08      3.65 o 
  -1   1   7      204.17      186.57      1.57 o 
   0   1   7     1078.72     1083.64      3.98 o 
   1   1   7      242.94      255.63      2.08 o 
   2   1   7       36.52       40.03      0.91 o 
   3   1   7        2.42        2.26      0.39 o 
   4   1   7        3.23        3.85      0.51 o 
   5   1   7      310.96      326.79      3.14 o 
   6   1   7       83.13       85.54      1.67 o 
   7   1   7        0.25        0.28      0.41 o 
   8   1   7        0.00        0.18      0.28 o 
 -12   2   7        1.35        0.60      0.39 o 
 -11   2   7        1.09        0.84      0.42 o 
 -10   2   7       10.24       11.29      0.72 o 
  -9   2   7       12.79       11.71      0.71 o 
  -8   2   7       76.38       76.10      1.46 o 
  -7   2   7      190.20      204.18      2.18 o 
  -6   2   7      379.94      376.57      2.71 o 
  -5   2   7     1010.91     1010.20      4.13 o 
  -4   2   7        6.76        7.13      0.40 o 
  -3   2   7       11.32       10.61      0.45 o 
  -2   2   7       51.97       47.08      0.83 o 
  -1   2   7       36.75       41.05      0.80 o 
   0   2   7       10.50       11.61      0.49 o 
   1   2   7       21.84       19.49      0.66 o 
   2   2   7        8.18        9.37      0.53 o 
   3   2   7       90.89       83.25      1.47 o 
   4   2   7       15.28       16.09      0.81 o 
   5   2   7        0.59        1.83      0.54 o 
   6   2   7       16.89       17.80      0.79 o 
   7   2   7        0.06        0.00      0.35 o 
   8   2   7        2.62        2.40      0.64 o 
 -13   3   7        0.02        0.03      0.26 o 
 -12   3   7        3.37        3.64      0.41 o 
 -11   3   7       13.72       15.61      0.75 o 
 -10   3   7       30.73       34.07      1.09 o 
  -9   3   7        3.02        3.20      0.47 o 
  -8   3   7        2.54        2.82      0.42 o 
  -7   3   7      417.31      379.79      2.93 o 
  -6   3   7       28.72       29.97      0.83 o 
  -5   3   7      165.18      175.92      1.75 o 
  -4   3   7      113.44      109.64      1.32 o 
  -3   3   7      282.11      260.28      1.97 o 
  -2   3   7        1.28        2.38      0.27 o 
  -1   3   7       20.66       22.11      0.64 o 
   0   3   7        0.14        0.10      0.31 o 
   1   3   7      132.70      149.15      1.75 o 
   2   3   7       33.81       31.30      0.90 o 
   3   3   7        7.40        6.50      0.58 o 
   4   3   7      207.68      211.07      2.53 o 
   5   3   7        0.90        1.83      0.45 o 
   6   3   7        6.84        7.87      0.60 o 
   7   3   7        0.00        0.00      0.32 o 
 -13   4   7        0.03        0.11      0.27 o 
 -12   4   7        0.01        0.44      0.35 o 
 -11   4   7        2.84        3.06      0.47 o 
 -10   4   7       37.87       40.67      1.18 o 
  -9   4   7       79.74       79.95      1.55 o 
  -8   4   7       86.36       77.51      1.44 o 
  -7   4   7       46.89       50.87      1.12 o 
  -6   4   7        0.46        0.00      0.32 o 
  -5   4   7      307.04      314.35      2.40 o 
  -4   4   7       14.32       14.69      0.55 o 
  -3   4   7     1034.63      971.25      4.02 o 
  -2   4   7      127.24      135.01      1.52 o 
  -1   4   7        0.24        0.08      0.31 o 
   0   4   7      441.87      480.82      3.14 o 
   1   4   7       68.06       74.49      1.35 o 
   2   4   7      148.77      146.18      1.97 o 
   3   4   7       60.16       63.14      1.42 o 
   4   4   7      190.66      211.87      2.57 o 
   5   4   7        2.57        2.49      0.52 o 
   6   4   7        5.29        4.84      0.50 o 
   7   4   7        2.07        0.64      0.36 o 
 -13   5   7        6.75        6.41      1.61 o 
 -12   5   7       13.32       14.69      0.70 o 
 -11   5   7        1.45        0.97      0.42 o 
 -10   5   7        0.01        0.36      0.38 o 
  -9   5   7       48.13       49.93      1.26 o 
  -8   5   7       13.36       13.75      0.70 o 
  -7   5   7      280.01      309.37      2.73 o 
  -6   5   7        7.74        6.78      0.47 o 
  -5   5   7       20.38       19.18      0.67 o 
  -4   5   7        0.00        1.75      0.33 o 
  -3   5   7       24.53       23.74      0.73 o 
  -2   5   7        0.14        0.32      0.29 o 
  -1   5   7        9.27       10.29      0.56 o 
   0   5   7        2.72        3.53      0.37 o 
   1   5   7      135.38      150.05      1.99 o 
   2   5   7        0.60        0.97      0.39 o 
   3   5   7        0.02        0.00      0.43 o 
   4   5   7        2.57        2.41      0.48 o 
   5   5   7       15.68       17.33      0.77 o 
   6   5   7        0.38        0.89      0.38 o 
 -13   6   7        0.38        0.52      0.29 o 
 -12   6   7       12.87       14.19      0.66 o 
 -11   6   7        0.01        0.05      0.37 o 
 -10   6   7       17.50       19.48      0.86 o 
  -9   6   7        6.87        6.27      0.67 o 
  -8   6   7        1.60        1.87      0.38 o 
  -7   6   7       59.38       65.86      1.32 o 
  -6   6   7       45.52       50.61      1.13 o 
  -5   6   7       76.24       71.25      1.28 o 
  -4   6   7       14.65       13.24      0.63 o 
  -3   6   7       17.08       15.23      0.70 o 
  -2   6   7      100.38       93.82      1.47 o 
  -1   6   7        0.32        0.49      0.33 o 
   0   6   7        2.25        2.73      0.38 o 
   1   6   7       44.07       39.32      1.15 o 
   2   6   7       31.88       34.69      1.08 o 
   3   6   7        2.38        2.80      0.45 o 
   4   6   7       11.66       12.18      0.70 o 
   5   6   7        0.53        0.00      0.37 o 
 -13   7   7        5.41        0.71      0.49 o 
 -12   7   7        9.22        9.43      0.57 o 
 -11   7   7        1.51        1.69      0.43 o 
 -10   7   7        0.26        1.09      0.43 o 
  -9   7   7        0.15        0.00      0.38 o 
  -8   7   7        1.04        1.79      0.39 o 
  -7   7   7        0.72        0.00      0.36 o 
  -6   7   7       70.50       69.44      1.36 o 
  -5   7   7      344.36      365.79      2.99 o 
  -4   7   7       12.49       12.15      0.62 o 
  -3   7   7       80.77       86.80      1.48 o 
  -2   7   7        9.52        8.64      0.67 o 
  -1   7   7        0.30        0.37      0.38 o 
   0   7   7        8.45        8.51      0.61 o 
   1   7   7       97.19      102.37      1.81 o 
   2   7   7        3.09        3.10      0.49 o 
   3   7   7        1.80        2.02      0.45 o 
   4   7   7        1.62        2.02      0.35 o 
   5   7   7        0.17        0.16      0.26 o 
 -13   8   7        0.50        0.24      0.28 o 
 -12   8   7        1.01        1.17      0.39 o 
 -11   8   7       26.14       23.73      0.89 o 
 -10   8   7        5.57        6.40      0.57 o 
  -9   8   7       41.55       37.35      1.11 o 
  -8   8   7       17.98       16.40      0.80 o 
  -7   8   7       19.61       22.16      0.85 o 
  -6   8   7       13.48       12.27      0.68 o 
  -5   8   7        1.24        0.70      0.39 o 
  -4   8   7        2.08        2.32      0.44 o 
  -3   8   7       84.73       84.72      1.55 o 
  -2   8   7       46.50       44.41      1.18 o 
  -1   8   7        6.49        6.96      0.58 o 
   0   8   7        2.04        0.19      0.41 o 
   1   8   7       36.57       33.66      1.07 o 
   2   8   7        1.36        1.53      0.35 o 
   3   8   7        3.64        3.36      0.44 o 
   4   8   7        7.89        7.78      0.46 o 
 -13   9   7        1.49        1.35      0.40 o 
 -12   9   7        0.26        0.74      0.33 o 
 -11   9   7        2.01        2.39      0.40 o 
 -10   9   7       16.63       15.19      0.76 o 
  -9   9   7        0.55        1.72      0.44 o 
  -8   9   7       14.85       14.78      0.75 o 
  -7   9   7        3.02        3.17      0.42 o 
  -6   9   7        0.63        0.84      0.37 o 
  -5   9   7        9.38        9.83      0.64 o 
  -4   9   7      149.25      145.70      2.09 o 
  -3   9   7        0.12        0.00      0.41 o 
  -2   9   7        1.86        0.92      0.46 o 
  -1   9   7        2.12        2.08      0.42 o 
   0   9   7        3.39        3.17      0.55 o 
   1   9   7        0.00        0.14      0.42 o 
   2   9   7        1.47        1.57      0.40 o 
   3   9   7        1.72        0.57      0.33 o 
 -12  10   7       16.07       14.48      0.64 o 
 -11  10   7        4.59        4.33      0.44 o 
 -10  10   7        5.13        4.68      0.54 o 
  -9  10   7       16.01       16.60      0.79 o 
  -8  10   7       43.63       40.09      1.19 o 
  -7  10   7       44.77       49.65      1.29 o 
  -6  10   7       26.63       29.72      1.00 o 
  -5  10   7       84.72       92.54      1.71 o 
  -4  10   7       86.30       86.51      1.69 o 
  -3  10   7       17.20       18.70      0.85 o 
  -2  10   7        1.67        0.56      0.46 o 
  -1  10   7        3.20        2.83      0.51 o 
   0  10   7       32.60       33.83      1.05 o 
   1  10   7        6.98        6.40      0.55 o 
   2  10   7        0.58        0.69      0.30 o 
 -12  11   7        6.43        6.00      1.24 o 
 -11  11   7        0.00        0.00      0.28 o 
 -10  11   7        1.40        1.29      0.40 o 
  -9  11   7        1.80        2.13      0.34 o 
  -8  11   7        4.24        4.72      0.49 o 
  -7  11   7        8.01        7.72      0.64 o 
  -6  11   7        0.69        0.13      0.38 o 
  -5  11   7       15.37       14.99      0.78 o 
  -4  11   7        9.12       10.10      0.68 o 
  -3  11   7       22.41       24.87      0.93 o 
  -2  11   7        8.03        7.87      0.60 o 
  -1  11   7       14.75       13.37      0.69 o 
   0  11   7        0.61        0.60      0.36 o 
   1  11   7        0.23        0.07      0.26 o 
 -11  12   7        3.99        3.73      0.82 o 
 -10  12   7        6.27        7.12      0.49 o 
  -9  12   7       12.51       13.68      0.66 o 
  -8  12   7       13.29       12.77      0.66 o 
  -7  12   7        4.64        4.27      0.52 o 
  -6  12   7       46.23       48.02      1.22 o 
  -5  12   7        2.73        2.55      0.46 o 
  -4  12   7       24.90       22.55      0.90 o 
  -3  12   7        1.30        0.99      0.38 o 
  -2  12   7        8.61        8.62      0.56 o 
  -1  12   7        6.19        7.05      0.45 o 
 -10  13   7        1.21        0.79      0.34 o 
  -9  13   7        3.09        3.50      0.37 o 
  -8  13   7        4.56        5.02      0.44 o 
  -7  13   7        7.50        8.38      0.54 o 
  -6  13   7        0.27        0.00      0.33 o 
  -5  13   7        0.30        0.50      0.30 o 
  -4  13   7        0.75        0.64      0.35 o 
  -3  13   7        0.14        0.13      0.28 o 
  -2  13   7        1.24        0.64      0.31 o 
  -8  14   7        0.71        0.42      0.30 o 
  -7  14   7        9.54        8.80      0.50 o 
  -6  14   7       13.82       14.96      0.61 o 
  -5  14   7        0.17        0.35      0.25 o 
   3 -14   8        3.60        3.45      0.42 o 
   4 -14   8        8.84        8.03      0.46 o 
  -1 -13   8        9.47        8.48      0.57 o 
   0 -13   8        0.40        0.47      0.31 o 
   1 -13   8        0.73        0.84      0.34 o 
   2 -13   8       25.72       28.59      0.88 o 
   3 -13   8        7.07        7.78      0.53 o 
   4 -13   8        6.92        6.48      0.51 o 
   5 -13   8        1.21        0.09      0.34 o 
   6 -13   8        8.20        9.20      0.53 o 
  -2 -12   8        4.90        4.53      0.58 o 
  -1 -12   8        8.33        8.95      0.54 o 
   0 -12   8        0.00        0.04      0.38 o 
   1 -12   8        1.95        1.61      0.43 o 
   2 -12   8        0.03        0.32      0.35 o 
   3 -12   8        4.27        4.64      0.49 o 
   4 -12   8       63.62       69.51      1.43 o 
   5 -12   8       41.41       46.25      1.16 o 
   6 -12   8        1.60        0.76      0.38 o 
   7 -12   8       10.20       11.10      0.55 o 
  -4 -11   8        0.48        0.09      0.34 o 
  -3 -11   8        1.52        1.65      0.39 o 
  -2 -11   8        1.59        0.85      0.40 o 
  -1 -11   8       50.95       50.27      1.26 o 
   0 -11   8        0.00        0.00      0.44 o 
   1 -11   8        0.20        0.52      0.40 o 
   2 -11   8       16.56       18.02      0.82 o 
   3 -11   8        1.36        0.38      0.39 o 
   4 -11   8       66.03       73.10      1.53 o 
   5 -11   8       18.34       17.81      0.86 o 
   6 -11   8       63.80       69.44      1.43 o 
   7 -11   8        6.87        6.15      0.51 o 
   8 -11   8        7.30        7.62      0.51 o 
  -5 -10   8        1.08        0.00      0.34 o 
  -4 -10   8        5.67        6.33      0.56 o 
  -3 -10   8        0.39        0.24      0.40 o 
  -2 -10   8        1.18        1.34      0.47 o 
  -1 -10   8        0.05        0.41      0.47 o 
   0 -10   8        0.01        0.00      0.44 o 
   1 -10   8        4.09        4.52      0.49 o 
   2 -10   8        0.96        1.92      0.46 o 
   3 -10   8       22.68       22.93      0.96 o 
   4 -10   8       10.89       12.14      0.72 o 
   5 -10   8       55.48       60.86      1.41 o 
   6 -10   8       15.98       18.31      0.83 o 
   7 -10   8        0.63        1.35      0.40 o 
   8 -10   8        2.28        2.47      0.36 o 
   9 -10   8        2.16        2.53      0.31 o 
  -6  -9   8        7.86        7.73      0.52 o 
  -5  -9   8        7.10        6.24      0.57 o 
  -4  -9   8        2.08        2.00      0.60 o 
  -3  -9   8        0.01        0.54      0.44 o 
  -2  -9   8       16.47       17.01      0.85 o 
  -1  -9   8       46.09       51.23      1.35 o 
   0  -9   8        0.15        0.58      0.45 o 
   1  -9   8        5.80        6.53      0.58 o 
   2  -9   8        0.82        0.40      0.42 o 
   3  -9   8        2.34        2.23      0.60 o 
   4  -9   8       61.47       64.03      1.44 o 
   5  -9   8        5.89        5.58      0.63 o 
   6  -9   8        6.56        6.84      0.64 o 
   7  -9   8        2.80        3.23      0.47 o 
   8  -9   8        3.30        3.13      0.44 o 
   9  -9   8        3.61        3.30      0.37 o 
  -7  -8   8        1.38        0.17      0.36 o 
  -6  -8   8        0.20        0.09      0.38 o 
  -5  -8   8        8.61        8.61      0.65 o 
  -4  -8   8        2.89        2.63      0.60 o 
  -3  -8   8       15.77       14.56      0.81 o 
  -2  -8   8      177.12      168.49      2.29 o 
  -1  -8   8       28.05       25.02      0.98 o 
   0  -8   8      134.23      130.79      1.94 o 
   1  -8   8      175.64      174.08      2.21 o 
   2  -8   8        2.36        2.22      0.56 o 
   3  -8   8        2.72        2.47      0.72 o 
   4  -8   8       37.15       41.08      1.16 o 
   5  -8   8        1.87        1.99      0.48 o 
   6  -8   8      208.20      228.09      2.65 o 
   7  -8   8        0.33        0.44      0.36 o 
   8  -8   8       23.51       25.80      0.91 o 
   9  -8   8        1.50        1.71      0.28 o 
  -8  -7   8        0.00        0.00      0.30 o 
  -7  -7   8        1.44        1.39      0.49 o 
  -6  -7   8        3.89        3.60      0.76 o 
  -5  -7   8       12.31       11.44      0.71 o 
  -4  -7   8       60.46       54.08      1.34 o 
  -3  -7   8        1.39        1.64      0.44 o 
  -2  -7   8       92.15       83.43      1.58 o 
  -1  -7   8       31.65       28.94      0.97 o 
   0  -7   8        0.15        0.43      0.40 o 
   1  -7   8       16.29       14.94      0.71 o 
   2  -7   8       89.07       93.84      1.58 o 
   3  -7   8       79.70       77.78      1.50 o 
   4  -7   8       20.29       22.44      0.86 o 
   5  -7   8       34.07       30.63      1.04 o 
   6  -7   8       73.47       68.08      1.52 o 
   7  -7   8        3.41        3.29      0.64 o 
   8  -7   8        0.64        0.88      0.35 o 
   9  -7   8        5.04        4.56      0.39 o 
  -9  -6   8        0.93        0.19      0.34 o 
  -8  -6   8        2.58        2.42      0.52 o 
  -7  -6   8       39.50       39.00      1.17 o 
  -6  -6   8        0.03        0.00      0.45 o 
  -5  -6   8       69.04       67.40      1.47 o 
  -4  -6   8        8.48        9.04      0.64 o 
  -3  -6   8       59.26       55.74      1.31 o 
  -2  -6   8       88.23       80.00      1.46 o 
  -1  -6   8        0.01        1.53      0.37 o 
   0  -6   8       94.46       95.54      1.49 o 
   1  -6   8      171.13      180.12      2.03 o 
   2  -6   8       14.41       14.95      0.66 o 
   3  -6   8      110.90      111.17      1.68 o 
   4  -6   8        8.56        9.22      0.63 o 
   5  -6   8      128.52      125.73      1.97 o 
   6  -6   8      124.94      131.88      2.04 o 
   7  -6   8        0.00        0.00      0.41 o 
   8  -6   8        0.73        1.43      0.39 o 
   9  -6   8        0.46        0.39      0.31 o 
  -9  -5   8        3.43        3.11      0.80 o 
  -8  -5   8        0.00        0.00      0.42 o 
  -7  -5   8        0.48        0.72      0.43 o 
  -6  -5   8       22.31       21.55      0.90 o 
  -5  -5   8        9.25        8.50      0.66 o 
  -4  -5   8       64.15       60.83      1.33 o 
  -3  -5   8      462.32      459.19      3.32 o 
  -2  -5   8      560.83      545.44      3.46 o 
  -1  -5   8      411.67      385.53      2.83 o 
   0  -5   8        9.30       10.29      0.53 o 
   1  -5   8       15.25       14.51      0.63 o 
   2  -5   8       48.66       44.10      1.02 o 
   3  -5   8       21.84       23.78      0.82 o 
   4  -5   8      470.87      468.59      3.50 o 
   5  -5   8       35.30       37.95      1.13 o 
   6  -5   8        4.02        3.65      0.65 o 
   7  -5   8       45.08       40.58      1.17 o 
   8  -5   8        0.07        0.15      0.32 o 
   9  -5   8        1.82        0.89      0.32 o 
 -10  -4   8        6.64        6.15      0.44 o 
  -9  -4   8       28.11       31.30      0.98 o 
  -8  -4   8        8.72        7.92      0.66 o 
  -7  -4   8       58.93       54.62      1.37 o 
  -6  -4   8        0.08        0.32      0.41 o 
  -5  -4   8       60.73       55.35      1.27 o 
  -4  -4   8        0.19        0.16      0.39 o 
  -3  -4   8      519.61      568.90      3.48 o 
  -2  -4   8      466.35      482.67      3.06 o 
  -1  -4   8       47.54       49.00      1.01 o 
   0  -4   8        4.21        3.68      0.42 o 
   1  -4   8       48.53       43.83      0.96 o 
   2  -4   8       30.31       28.53      0.82 o 
   3  -4   8       56.38       51.12      1.15 o 
   4  -4   8       37.85       42.14      1.08 o 
   5  -4   8       99.38      101.08      1.72 o 
   6  -4   8       28.80       27.14      0.99 o 
   7  -4   8        0.00        0.00      0.41 o 
   8  -4   8        1.64        1.96      0.39 o 
   9  -4   8        4.04        3.74      0.44 o 
 -10  -3   8        0.07        0.08      0.36 o 
  -9  -3   8        5.11        4.63      0.67 o 
  -8  -3   8        1.08        1.56      0.46 o 
  -7  -3   8        0.25        0.41      0.42 o 
  -6  -3   8        2.74        2.85      0.48 o 
  -5  -3   8        0.77        0.07      0.37 o 
  -4  -3   8       25.61       28.99      0.84 o 
  -3  -3   8      260.79      254.35      2.22 o 
  -2  -3   8     2329.89     2358.54      6.51 o 
  -1  -3   8      292.95      295.42      2.24 o 
   0  -3   8      188.51      212.03      1.91 o 
   1  -3   8        0.50        0.00      0.26 o 
   2  -3   8      148.10      141.19      1.69 o 
   3  -3   8       65.69       68.30      1.28 o 
   4  -3   8       48.35       50.66      1.18 o 
   5  -3   8       57.15       54.50      1.29 o 
   6  -3   8       11.40       12.29      0.74 o 
   7  -3   8       47.63       43.37      1.23 o 
   8  -3   8        8.72        8.60      0.60 o 
   9  -3   8        1.51        1.33      0.37 o 
 -11  -2   8        1.08        0.48      0.36 o 
 -10  -2   8       29.04       32.37      1.03 o 
  -9  -2   8       55.20       49.89      1.31 o 
  -8  -2   8       11.57       12.72      0.76 o 
  -7  -2   8        8.70        9.41      0.64 o 
  -6  -2   8       33.39       34.24      0.98 o 
  -5  -2   8      144.29      154.38      1.84 o 
  -4  -2   8        0.70        2.11      0.35 o 
  -3  -2   8       11.89       14.07      0.56 o 
  -2  -2   8     2129.33     2351.81      6.23 o 
  -1  -2   8       78.17       70.97      1.11 o 
   0  -2   8     1394.04     1464.23      4.89 o 
   1  -2   8       11.52       11.58      0.53 o 
   2  -2   8       28.36       25.53      0.75 o 
   3  -2   8      275.23      284.42      2.55 o 
   4  -2   8       32.04       31.07      0.97 o 
   5  -2   8        1.45        1.64      0.37 o 
   6  -2   8        7.68        8.30      0.66 o 
   7  -2   8        1.45        1.48      0.43 o 
   8  -2   8        5.34        5.40      0.49 o 
   9  -2   8        0.55        0.00      0.27 o 
 -11  -1   8        3.25        3.69      0.40 o 
 -10  -1   8       40.14       38.26      1.14 o 
  -9  -1   8        6.80        6.87      0.63 o 
  -8  -1   8       44.76       45.03      1.23 o 
  -7  -1   8       35.27       34.19      1.03 o 
  -6  -1   8       36.90       42.13      1.03 o 
  -5  -1   8       20.64       21.15      0.70 o 
  -4  -1   8     1001.27     1113.25      4.45 o 
  -3  -1   8       66.14       60.03      1.03 o 
  -2  -1   8     2806.60     2837.94      6.68 o 
  -1  -1   8     1283.90     1224.22      4.32 o 
   0  -1   8     1052.55     1040.20      4.08 o 
   1  -1   8       17.10       16.06      0.59 o 
   2  -1   8      242.49      227.09      2.15 o 
   3  -1   8        7.27        6.79      0.50 o 
   4  -1   8      265.56      278.64      2.74 o 
   5  -1   8       11.82       12.24      0.69 o 
   6  -1   8       95.79       87.27      1.68 o 
   7  -1   8        0.98        1.52      0.41 o 
   8  -1   8        0.85        0.59      0.33 o 
 -12   0   8        0.56        0.09      0.30 o 
 -11   0   8        8.89        9.96      0.62 o 
 -10   0   8       18.91       20.21      0.90 o 
  -9   0   8        2.23        1.96      0.46 o 
  -8   0   8       30.93       29.35      0.99 o 
  -7   0   8       18.03       16.59      0.77 o 
  -6   0   8       43.08       47.87      1.08 o 
  -5   0   8       93.26      101.44      1.40 o 
  -4   0   8       47.77       43.12      0.95 o 
  -3   0   8      369.35      358.26      2.35 o 
  -2   0   8     3432.74     3577.53      7.48 o 
  -1   0   8      330.96      305.31      2.15 o 
   0   0   8       18.45       18.90      0.60 o 
   1   0   8       32.81       30.54      0.78 o 
   2   0   8      368.87      388.86      2.85 o 
   3   0   8      231.79      224.00      2.34 o 
   4   0   8       25.55       23.24      0.90 o 
   5   0   8        0.04        0.60      0.39 o 
   6   0   8       50.14       55.48      1.36 o 
   7   0   8        0.31        0.38      0.37 o 
   8   0   8        0.43        0.68      0.31 o 
 -12   1   8        3.50        3.67      0.40 o 
 -11   1   8        4.20        3.78      0.62 o 
 -10   1   8      127.95      141.67      2.13 o 
  -9   1   8        0.29        0.40      0.41 o 
  -8   1   8       13.62       14.05      0.72 o 
  -7   1   8        1.53        2.19      0.35 o 
  -6   1   8      150.08      149.78      1.81 o 
  -5   1   8       52.87       48.08      0.99 o 
  -4   1   8      908.51      986.99      4.04 o 
  -3   1   8        6.21        4.57      0.63 o 
  -2   1   8      870.33      787.08      3.45 o 
  -1   1   8       34.14       31.46      0.74 o 
   0   1   8       10.68        9.93      0.47 o 
   1   1   8      419.87      381.69      2.73 o 
   2   1   8        8.29        7.49      0.54 o 
   3   1   8       58.25       60.91      1.28 o 
   4   1   8      238.73      247.17      2.70 o 
   5   1   8       14.73       13.96      0.76 o 
   6   1   8       33.40       30.28      1.03 o 
   7   1   8        1.10        1.24      0.35 o 
   8   1   8        5.79        6.41      0.45 o 
 -12   2   8        0.04        0.00      0.37 o 
 -11   2   8        6.46        6.15      0.58 o 
 -10   2   8       56.79       61.06      1.43 o 
  -9   2   8        9.76        9.02      0.64 o 
  -8   2   8       83.15       90.13      1.59 o 
  -7   2   8      189.33      184.47      2.11 o 
  -6   2   8        4.42        4.10      0.46 o 
  -5   2   8       90.31      100.32      1.37 o 
  -4   2   8      794.24      727.57      3.50 o 
  -3   2   8      229.27      255.26      2.02 o 
  -2   2   8      517.84      498.32      2.81 o 
  -1   2   8     1770.79     1753.75      5.49 o 
   0   2   8      112.41      116.48      1.48 o 
   1   2   8        0.94        0.41      0.29 o 
   2   2   8       65.20       61.75      1.26 o 
   3   2   8       11.12       11.67      0.67 o 
   4   2   8      344.26      355.74      3.32 o 
   5   2   8       14.47       14.24      0.76 o 
   6   2   8       21.01       22.24      0.87 o 
   7   2   8        7.65        8.46      0.54 o 
 -13   3   8        5.51        6.07      0.43 o 
 -12   3   8        1.29        1.21      0.37 o 
 -11   3   8       10.02       10.61      0.64 o 
 -10   3   8       14.73       15.17      0.80 o 
  -9   3   8        0.03        0.04      0.38 o 
  -8   3   8        0.20        0.86      0.37 o 
  -7   3   8        5.73        6.52      0.48 o 
  -6   3   8        5.23        5.21      0.44 o 
  -5   3   8       74.88       80.46      1.26 o 
  -4   3   8       68.91       76.20      1.17 o 
  -3   3   8        1.16        1.99      0.32 o 
  -2   3   8        4.28        5.09      0.37 o 
  -1   3   8      479.18      472.73      2.97 o 
   0   3   8       20.65       18.59      0.71 o 
   1   3   8       44.34       47.83      1.09 o 
   2   3   8       56.27       50.59      1.21 o 
   3   3   8       45.91       47.74      1.23 o 
   4   3   8       88.36       93.06      1.76 o 
   5   3   8        0.33        1.22      0.41 o 
   6   3   8       53.63       60.13      1.30 o 
   7   3   8        0.38        0.03      0.29 o 
 -13   4   8        2.36        2.79      0.30 o 
 -12   4   8        0.02        0.00      0.32 o 
 -11   4   8       26.03       28.27      1.00 o 
 -10   4   8        1.95        2.23      0.48 o 
  -9   4   8        0.14        0.26      0.37 o 
  -8   4   8       21.62       23.01      0.84 o 
  -7   4   8      102.06      108.32      1.63 o 
  -6   4   8      199.97      193.98      2.05 o 
  -5   4   8      209.49      210.77      2.06 o 
  -4   4   8       32.71       34.21      0.85 o 
  -3   4   8       58.86       59.38      1.08 o 
  -2   4   8       22.70       24.71      0.73 o 
  -1   4   8      766.30      814.93      4.11 o 
   0   4   8       10.81       11.87      0.60 o 
   1   4   8        0.06        0.42      0.37 o 
   2   4   8       11.64       10.65      0.66 o 
   3   4   8       64.03       64.96      1.48 o 
   4   4   8        4.49        4.80      0.56 o 
   5   4   8        0.02        0.00      0.38 o 
   6   4   8        6.23        6.83      0.53 o 
 -13   5   8        1.24        0.63      0.32 o 
 -12   5   8        8.06        9.28      0.58 o 
 -11   5   8        0.09        0.26      0.38 o 
 -10   5   8       16.41       15.66      0.82 o 
  -9   5   8       64.05       57.85      1.36 o 
  -8   5   8        4.79        5.40      0.48 o 
  -7   5   8       18.57       20.38      0.78 o 
  -6   5   8       80.18       72.15      1.32 o 
  -5   5   8        0.60        0.67      0.33 o 
  -4   5   8      144.94      135.31      1.68 o 
  -3   5   8        0.05        0.00      0.28 o 
  -2   5   8        0.57        0.21      0.30 o 
  -1   5   8        5.52        5.20      0.52 o 
   0   5   8       34.28       36.15      1.01 o 
   1   5   8        7.27        6.29      0.61 o 
   2   5   8        6.85        7.11      0.57 o 
   3   5   8       20.10       20.28      0.90 o 
   4   5   8        1.55        1.54      0.43 o 
   5   5   8        1.23        1.50      0.29 o 
   6   5   8        0.96        0.49      0.32 o 
 -13   6   8        2.04        0.69      0.33 o 
 -12   6   8        0.50        0.51      0.38 o 
 -11   6   8       19.04       18.07      0.83 o 
 -10   6   8       54.82       61.92      1.44 o 
  -9   6   8       14.10       12.87      0.76 o 
  -8   6   8       17.00       15.59      0.78 o 
  -7   6   8        0.01        1.48      0.34 o 
  -6   6   8       60.97       55.01      1.20 o 
  -5   6   8      188.49      171.68      2.03 o 
  -4   6   8       34.46       31.23      0.91 o 
  -3   6   8       67.00       60.31      1.21 o 
  -2   6   8      213.89      205.46      2.26 o 
  -1   6   8       42.24       39.97      1.07 o 
   0   6   8        1.00        0.60      0.37 o 
   1   6   8       19.23       21.11      0.90 o 
   2   6   8        5.52        5.12      0.61 o 
   3   6   8        1.97        1.61      0.48 o 
   4   6   8        9.46        8.25      0.64 o 
   5   6   8        4.96        5.45      0.45 o 
 -13   7   8        0.10        0.00      0.27 o 
 -12   7   8        0.18        0.18      0.35 o 
 -11   7   8       18.58       20.62      0.88 o 
 -10   7   8        2.36        0.49      0.46 o 
  -9   7   8        0.07        0.09      0.39 o 
  -8   7   8       21.69       20.14      0.84 o 
  -7   7   8        4.04        4.39      0.47 o 
  -6   7   8       87.93       94.43      1.61 o 
  -5   7   8       91.61       83.27      1.52 o 
  -4   7   8        8.35        7.56      0.59 o 
  -3   7   8       15.31       15.26      0.74 o 
  -2   7   8        0.32        0.88      0.39 o 
  -1   7   8        7.16        6.66      0.56 o 
   0   7   8        0.58        2.18      0.48 o 
   1   7   8        0.03        0.09      0.46 o 
   2   7   8       14.38       15.30      0.76 o 
   3   7   8        0.10        0.59      0.42 o 
   4   7   8        8.47        9.03      0.53 o 
 -13   8   8        9.35       10.25      0.51 o 
 -12   8   8        0.37        0.37      0.34 o 
 -11   8   8        0.20        1.20      0.42 o 
 -10   8   8       33.22       31.64      1.06 o 
  -9   8   8        2.30        2.20      0.66 o 
  -8   8   8        0.25        0.74      0.38 o 
  -7   8   8        0.47        1.48      0.39 o 
  -6   8   8       10.23       11.60      0.68 o 
  -5   8   8      120.09      120.15      1.88 o 
  -4   8   8      134.87      133.91      1.96 o 
  -3   8   8       11.67       12.63      0.71 o 
  -2   8   8       66.69       73.03      1.52 o 
  -1   8   8       65.71       67.48      1.49 o 
   0   8   8      114.00      119.13      1.93 o 
   1   8   8        0.86        0.00      0.46 o 
   2   8   8        1.74        1.63      0.48 o 
   3   8   8        0.35        0.00      0.31 o 
 -12   9   8        6.87        7.99      0.51 o 
 -11   9   8       13.21       12.83      0.67 o 
 -10   9   8        8.80        7.98      0.63 o 
  -9   9   8        0.34        0.19      0.36 o 
  -8   9   8        0.02        1.68      0.39 o 
  -7   9   8       34.61       35.71      1.11 o 
  -6   9   8        0.01        0.56      0.37 o 
  -5   9   8       40.62       36.47      1.13 o 
  -4   9   8       53.20       50.35      1.30 o 
  -3   9   8       23.01       21.94      0.94 o 
  -2   9   8       75.29       71.90      1.53 o 
  -1   9   8        7.07        8.12      0.59 o 
   0   9   8       12.29       11.75      0.69 o 
   1   9   8        1.62        1.41      0.42 o 
   2   9   8        4.92        4.40      0.43 o 
 -12  10   8        2.13        0.37      0.33 o 
 -11  10   8        3.81        3.98      0.45 o 
 -10  10   8        1.95        2.43      0.38 o 
  -9  10   8        0.00        0.14      0.35 o 
  -8  10   8        0.15        0.00      0.36 o 
  -7  10   8       11.03       10.00      0.69 o 
  -6  10   8        0.44        1.09      0.45 o 
  -5  10   8        1.73        2.12      0.41 o 
  -4  10   8      153.72      168.08      2.29 o 
  -3  10   8        7.72        7.58      0.72 o 
  -2  10   8       23.20       22.91      0.89 o 
  -1  10   8        0.01        0.40      0.37 o 
   0  10   8       41.10       39.00      1.06 o 
   1  10   8        2.00        2.24      0.32 o 
 -12  11   8        5.35        5.98      0.41 o 
 -11  11   8        3.17        3.13      0.37 o 
 -10  11   8        0.52        0.84      0.33 o 
  -9  11   8       10.18        9.41      0.62 o 
  -8  11   8        3.73        3.48      0.59 o 
  -7  11   8        8.22        9.06      0.63 o 
  -6  11   8        0.39        0.00      0.46 o 
  -5  11   8       10.81       10.20      0.67 o 
  -4  11   8        1.64        1.52      0.48 o 
  -3  11   8        6.16        6.56      0.56 o 
  -2  11   8       38.98       37.56      1.10 o 
  -1  11   8        0.36        0.92      0.36 o 
   0  11   8        1.98        0.80      0.38 o 
 -11  12   8        0.03        0.00      0.25 o 
 -10  12   8        1.08        1.06      0.35 o 
  -9  12   8        0.14        0.31      0.32 o 
  -8  12   8        1.35        0.52      0.36 o 
  -7  12   8        2.36        2.15      0.49 o 
  -6  12   8        0.15        0.00      0.35 o 
  -5  12   8        1.05        1.18      0.34 o 
  -4  12   8        6.52        6.09      0.55 o 
  -3  12   8        0.23        0.63      0.33 o 
  -2  12   8        6.54        6.38      0.47 o 
  -1  12   8        0.02        0.08      0.26 o 
 -10  13   8        0.02        0.05      0.23 o 
  -9  13   8        7.58        7.17      0.46 o 
  -8  13   8        0.00        0.00      0.30 o 
  -7  13   8        0.44        0.74      0.32 o 
  -6  13   8        7.70        7.30      0.50 o 
  -5  13   8        8.39        8.21      0.49 o 
  -4  13   8        0.26        0.61      0.27 o 
  -3  13   8        8.85        9.85      0.53 o 
   0 -13   9        0.09        0.00      0.29 o 
   1 -13   9        4.11        4.57      0.39 o 
   2 -13   9        2.78        3.19      0.40 o 
   3 -13   9        0.09        0.30      0.33 o 
   4 -13   9       26.03       28.71      0.86 o 
   5 -13   9       15.95       16.35      0.71 o 
  -2 -12   9        3.64        3.49      0.74 o 
  -1 -12   9        9.74        8.75      0.58 o 
   0 -12   9        1.97        2.18      0.40 o 
   1 -12   9        3.86        4.24      0.45 o 
   2 -12   9        3.88        4.35      0.47 o 
   3 -12   9        6.01        5.41      0.55 o 
   4 -12   9        4.02        3.85      0.81 o 
   5 -12   9        1.87        1.61      0.51 o 
   6 -12   9        3.09        3.30      0.38 o 
   7 -12   9        2.12        1.95      0.52 o 
  -4 -11   9        0.92        0.13      0.34 o 
  -3 -11   9        5.91        6.27      0.51 o 
  -2 -11   9       30.03       28.73      0.97 o 
  -1 -11   9       19.29       20.92      0.87 o 
   0 -11   9       27.78       29.02      0.99 o 
   1 -11   9        1.38        1.76      0.40 o 
   2 -11   9        0.44        1.34      0.42 o 
   3 -11   9        4.17        4.72      0.57 o 
   4 -11   9       96.02       98.27      1.69 o 
   5 -11   9       14.43       16.27      0.74 o 
   6 -11   9        2.88        3.26      0.38 o 
   7 -11   9       26.26       26.49      0.80 o 
  -5 -10   9        1.12        0.45      0.36 o 
  -4 -10   9        0.69        0.75      0.41 o 
  -3 -10   9       12.57       13.34      0.71 o 
  -2 -10   9        5.51        5.89      0.58 o 
  -1 -10   9       11.95       11.20      0.77 o 
   0 -10   9        3.24        3.82      0.51 o 
   1 -10   9       11.08       10.43      0.70 o 
   2 -10   9       27.28       30.05      1.06 o 
   3 -10   9       55.09       53.83      1.33 o 
   4 -10   9       23.44       26.03      0.98 o 
   5 -10   9       34.07       37.94      1.14 o 
   6 -10   9       20.86       23.28      0.85 o 
   7 -10   9        0.69        1.51      0.38 o 
   8 -10   9        0.66        0.54      0.28 o 
  -6  -9   9        0.36        0.00      0.33 o 
  -5  -9   9        0.83        0.17      0.39 o 
  -4  -9   9       10.33       11.08      0.67 o 
  -3  -9   9        0.57        0.91      0.46 o 
  -2  -9   9       59.67       60.20      1.47 o 
  -1  -9   9      173.56      190.57      2.47 o 
   0  -9   9        2.95        3.24      0.50 o 
   1  -9   9        0.22        0.33      0.38 o 
   2  -9   9       15.24       15.19      0.82 o 
   3  -9   9        0.52        0.18      0.45 o 
   4  -9   9       70.81       78.23      1.59 o 
   5  -9   9        2.39        2.43      0.47 o 
   6  -9   9       25.00       27.32      0.95 o 
   7  -9   9       22.80       20.73      0.84 o 
   8  -9   9        0.78        0.87      0.30 o 
  -7  -8   9        6.15        5.72      0.50 o 
  -6  -8   9        2.66        2.97      0.46 o 
  -5  -8   9        0.14        0.51      0.37 o 
  -4  -8   9       13.58       14.77      0.77 o 
  -3  -8   9       36.02       36.79      1.15 o 
  -2  -8   9       47.93       43.34      1.27 o 
  -1  -8   9       90.77       86.91      1.67 o 
   0  -8   9       13.84       15.61      0.78 o 
   1  -8   9       19.15       21.56      0.86 o 
   2  -8   9        9.72       10.32      0.65 o 
   3  -8   9       16.45       18.71      0.83 o 
   4  -8   9        0.00        0.13      0.42 o 
   5  -8   9      195.85      197.19      2.49 o 
   6  -8   9        4.21        3.98      0.56 o 
   7  -8   9        1.60        1.39      0.43 o 
   8  -8   9        0.44        0.00      0.33 o 
   9  -8   9        0.91        0.74      0.27 o 
  -8  -7   9        3.06        2.83      0.63 o 
  -7  -7   9        0.13        0.23      0.38 o 
  -6  -7   9        3.77        3.32      0.51 o 
  -5  -7   9       22.06       20.80      0.90 o 
  -4  -7   9       22.48       21.24      0.91 o 
  -3  -7   9       83.77       84.08      1.65 o 
  -2  -7   9       24.14       22.55      0.95 o 
  -1  -7   9        2.68        2.72      0.48 o 
   0  -7   9      149.22      158.39      2.08 o 
   1  -7   9        9.24       10.09      0.66 o 
   2  -7   9        0.28        0.00      0.38 o 
   3  -7   9       11.43       11.52      0.68 o 
   4  -7   9       22.16       22.81      0.90 o 
   5  -7   9        4.99        5.60      0.56 o 
   6  -7   9       28.73       29.30      1.04 o 
   7  -7   9        0.59        0.56      0.38 o 
   8  -7   9        7.36        8.24      0.54 o 
   9  -7   9        2.29        2.50      0.35 o 
  -9  -6   9        0.00        0.06      0.27 o 
  -8  -6   9        9.89       10.04      0.60 o 
  -7  -6   9        0.36        0.54      0.42 o 
  -6  -6   9       25.97       24.91      0.98 o 
  -5  -6   9        0.01        0.33      0.46 o 
  -4  -6   9       61.10       56.53      1.34 o 
  -3  -6   9       58.95       61.51      1.37 o 
  -2  -6   9        2.59        2.75      0.46 o 
  -1  -6   9       10.59        9.76      0.66 o 
   0  -6   9       45.26       43.94      1.11 o 
   1  -6   9      251.73      255.86      2.52 o 
   2  -6   9        7.58        8.85      0.56 o 
   3  -6   9       61.99       68.60      1.39 o 
   4  -6   9      224.82      227.61      2.55 o 
   5  -6   9      150.64      135.98      2.07 o 
   6  -6   9       41.68       42.26      1.19 o 
   7  -6   9        2.95        2.77      0.52 o 
   8  -6   9        9.14       10.85      0.59 o 
   9  -6   9        0.20        0.00      0.27 o 
  -9  -5   9        3.58        3.21      0.48 o 
  -8  -5   9        4.09        4.41      0.49 o 
  -7  -5   9       12.75       13.14      0.73 o 
  -6  -5   9        0.93        1.63      0.50 o 
  -5  -5   9       43.47       47.64      1.24 o 
  -4  -5   9        1.31        1.37      0.38 o 
  -3  -5   9       76.83       83.92      1.51 o 
  -2  -5   9       14.06       13.04      0.72 o 
  -1  -5   9       43.09       42.46      1.02 o 
   0  -5   9        2.17        2.42      0.35 o 
   1  -5   9        7.47        6.57      0.50 o 
   2  -5   9      261.26      280.14      2.64 o 
   3  -5   9       17.23       15.75      0.76 o 
   4  -5   9      105.86      108.69      1.79 o 
   5  -5   9        0.02        0.00      0.44 o 
   6  -5   9        1.26        1.43      0.40 o 
   7  -5   9        6.42        5.74      0.58 o 
   8  -5   9        4.50        4.70      0.45 o 
   9  -5   9        1.28        1.28      0.34 o 
 -10  -4   9        0.04        0.00      0.30 o 
  -9  -4   9        9.21       10.02      0.64 o 
  -8  -4   9        1.66        1.74      0.52 o 
  -7  -4   9        8.24        8.35      0.71 o 
  -6  -4   9        0.07        0.15      0.41 o 
  -5  -4   9      100.00      108.90      1.77 o 
  -4  -4   9      501.81      477.95      3.48 o 
  -3  -4   9      159.17      155.62      1.92 o 
  -2  -4   9        8.01        7.20      0.63 o 
  -1  -4   9       64.19       67.36      1.23 o 
   0  -4   9       94.44       97.44      1.45 o 
   1  -4   9      103.45       92.45      1.44 o 
   2  -4   9       44.23       40.56      1.01 o 
   3  -4   9      105.79      108.27      1.68 o 
   4  -4   9      659.22      625.62      4.19 o 
   5  -4   9        0.23        1.64      0.48 o 
   6  -4   9        2.77        3.25      0.47 o 
   7  -4   9        1.88        2.13      0.39 o 
   8  -4   9        9.67       11.18      0.60 o 
   9  -4   9        1.61        1.77      0.27 o 
 -10  -3   9       12.44       11.21      0.65 o 
  -9  -3   9        0.58        0.38      0.47 o 
  -8  -3   9        0.56        1.04      0.45 o 
  -7  -3   9      105.49      103.06      1.80 o 
  -6  -3   9        0.01        0.05      0.39 o 
  -5  -3   9      165.27      160.46      2.05 o 
  -4  -3   9      261.37      246.51      2.39 o 
  -3  -3   9        2.38        2.08      0.48 o 
  -2  -3   9      244.30      260.84      2.27 o 
  -1  -3   9      111.98      125.20      1.57 o 
   0  -3   9       36.18       41.62      0.93 o 
   1  -3   9      456.77      508.95      3.24 o 
   2  -3   9      448.69      451.59      3.21 o 
   3  -3   9      425.92      462.16      3.42 o 
   4  -3   9       82.60       84.00      1.57 o 
   5  -3   9        8.51        7.79      0.64 o 
   6  -3   9        0.29        0.92      0.38 o 
   7  -3   9        3.49        3.09      0.49 o 
   8  -3   9        0.18        0.03      0.31 o 
 -11  -2   9        0.20        0.42      0.33 o 
 -10  -2   9        1.16        0.84      0.48 o 
  -9  -2   9       36.26       40.47      1.22 o 
  -8  -2   9       50.72       55.87      1.36 o 
  -7  -2   9       62.39       67.16      1.44 o 
  -6  -2   9       21.13       22.11      0.84 o 
  -5  -2   9       69.24       75.63      1.36 o 
  -4  -2   9      110.32      100.24      1.48 o 
  -3  -2   9      130.48      146.08      1.68 o 
  -2  -2   9      277.61      264.08      2.21 o 
  -1  -2   9      326.06      330.83      2.45 o 
   0  -2   9        2.81        2.23      0.33 o 
   1  -2   9      286.73      272.18      2.36 o 
   2  -2   9        0.58        0.72      0.37 o 
   3  -2   9       19.98       17.44      0.78 o 
   4  -2   9       61.09       55.40      1.33 o 
   5  -2   9      108.56      106.32      1.83 o 
   6  -2   9       23.20       22.94      0.90 o 
   7  -2   9        0.01        0.06      0.37 o 
   8  -2   9        4.23        3.97      0.42 o 
 -11  -1   9        4.67        4.42      0.46 o 
 -10  -1   9        9.98       11.06      0.71 o 
  -9  -1   9        0.04        0.00      0.45 o 
  -8  -1   9        0.43        0.73      0.44 o 
  -7  -1   9        0.30        0.11      0.38 o 
  -6  -1   9       12.96       13.73      0.66 o 
  -5  -1   9       20.79       18.63      0.71 o 
  -4  -1   9        4.05        3.54      0.45 o 
  -3  -1   9     2357.60     2428.07      6.74 o 
  -2  -1   9      184.06      187.41      1.84 o 
  -1  -1   9      793.56      881.50      3.93 o 
   0  -1   9        7.89        7.40      0.46 o 
   1  -1   9      133.62      133.97      1.67 o 
   2  -1   9      116.00      108.92      1.61 o 
   3  -1   9        0.04        0.60      0.36 o 
   4  -1   9        0.36        0.76      0.49 o 
   5  -1   9        6.49        6.25      0.66 o 
   6  -1   9       17.46       15.79      0.81 o 
   7  -1   9        0.58        1.11      0.38 o 
   8  -1   9        0.73        0.25      0.29 o 
 -12   0   9        4.60        4.82      0.41 o 
 -11   0   9        0.07        1.00      0.40 o 
 -10   0   9        2.36        2.54      0.49 o 
  -9   0   9       17.54       16.21      0.84 o 
  -8   0   9       21.98       19.96      0.85 o 
  -7   0   9      205.16      209.16      2.39 o 
  -6   0   9        0.75        0.67      0.34 o 
  -5   0   9       41.26       37.08      0.95 o 
  -4   0   9       65.29       68.46      1.17 o 
  -3   0   9      224.85      246.99      2.10 o 
  -2   0   9     1801.87     1757.77      5.55 o 
  -1   0   9        0.19        1.18      0.30 o 
   0   0   9      529.68      480.06      3.02 o 
   1   0   9        0.95        0.32      0.29 o 
   2   0   9        8.15        7.62      0.52 o 
   3   0   9       66.83       70.01      1.42 o 
   4   0   9       19.27       17.71      0.84 o 
   5   0   9       15.27       16.50      0.81 o 
   6   0   9        9.28        9.59      0.69 o 
   7   0   9        6.24        6.65      0.54 o 
   8   0   9        4.77        4.37      0.39 o 
 -12   1   9        0.23        0.03      0.32 o 
 -11   1   9        2.01        2.24      0.45 o 
 -10   1   9        8.68        9.68      0.65 o 
  -9   1   9       34.46       38.20      1.17 o 
  -8   1   9        9.92       10.71      0.67 o 
  -7   1   9       96.78      103.57      1.66 o 
  -6   1   9       26.47       25.01      0.81 o 
  -5   1   9       31.87       28.49      0.83 o 
  -4   1   9     1544.04     1506.63      5.33 o 
  -3   1   9     1668.42     1613.33      5.37 o 
  -2   1   9      250.69      228.75      2.02 o 
  -1   1   9        0.81        1.14      0.50 o 
   0   1   9      172.38      191.96      1.97 o 
   1   1   9      178.41      162.81      1.92 o 
   2   1   9      126.45      127.01      1.80 o 
   3   1   9        9.54       10.81      0.65 o 
   4   1   9       95.10       91.94      1.72 o 
   5   1   9        0.55        0.38      0.46 o 
   6   1   9       10.68       11.81      0.67 o 
   7   1   9        0.26        0.14      0.31 o 
 -12   2   9        1.44        1.67      0.37 o 
 -11   2   9        9.91        9.83      0.64 o 
 -10   2   9        0.04        0.59      0.44 o 
  -9   2   9        0.10        0.10      0.38 o 
  -8   2   9        2.48        2.27      0.51 o 
  -7   2   9        0.11        0.00      0.40 o 
  -6   2   9        5.63        6.22      0.48 o 
  -5   2   9      105.37      108.63      1.50 o 
  -4   2   9      378.22      344.45      2.56 o 
  -3   2   9      117.50      108.06      1.44 o 
  -2   2   9       60.99       63.30      1.12 o 
  -1   2   9        0.02        0.31      0.31 o 
   0   2   9       22.12       22.99      0.77 o 
   1   2   9        6.78        6.07      0.52 o 
   2   2   9       71.49       66.50      1.36 o 
   3   2   9       23.71       21.78      0.92 o 
   4   2   9      249.23      262.24      2.88 o 
   5   2   9        0.17        0.00      0.37 o 
   6   2   9       11.13       12.38      0.64 o 
   7   2   9        1.07        0.43      0.32 o 
 -12   3   9        5.28        5.87      0.48 o 
 -11   3   9        5.29        5.83      0.55 o 
 -10   3   9       16.79       18.72      0.86 o 
  -9   3   9        7.99        8.86      0.64 o 
  -8   3   9       26.58       28.68      0.98 o 
  -7   3   9       16.04       15.26      0.72 o 
  -6   3   9      153.58      144.45      1.82 o 
  -5   3   9       78.11       77.53      1.30 o 
  -4   3   9      431.81      422.35      2.89 o 
  -3   3   9        0.48        3.91      0.37 o 
  -2   3   9       63.26       56.49      1.09 o 
  -1   3   9       47.56       43.08      1.00 o 
   0   3   9        1.38        1.75      0.32 o 
   1   3   9        2.25        2.60      0.36 o 
   2   3   9        4.03        4.29      0.49 o 
   3   3   9       45.98       48.13      1.30 o 
   4   3   9       42.23       42.35      1.22 o 
   5   3   9        3.92        4.33      0.47 o 
   6   3   9        1.00        0.87      0.34 o 
 -13   4   9        1.07        0.84      0.31 o 
 -12   4   9        0.00        0.00      0.32 o 
 -11   4   9        8.18        9.18      0.64 o 
 -10   4   9        0.10        0.41      0.43 o 
  -9   4   9       46.41       50.81      1.30 o 
  -8   4   9       18.59       16.53      0.77 o 
  -7   4   9      217.74      235.77      2.47 o 
  -6   4   9       37.60       41.55      1.03 o 
  -5   4   9      226.31      242.28      2.31 o 
  -4   4   9      191.97      173.48      1.92 o 
  -3   4   9       14.31       12.75      0.60 o 
  -2   4   9      112.45      108.74      1.56 o 
  -1   4   9       26.62       24.56      0.82 o 
   0   4   9       56.65       51.71      1.18 o 
   1   4   9       12.31       13.90      0.68 o 
   2   4   9        9.42       10.44      0.65 o 
   3   4   9        0.00        0.18      0.46 o 
   4   4   9       24.67       24.95      0.94 o 
   5   4   9       31.59       33.25      0.99 o 
   6   4   9        1.40        1.21      0.41 o 
 -13   5   9        0.55        0.63      0.28 o 
 -12   5   9        6.89        6.75      0.51 o 
 -11   5   9        3.31        3.03      0.47 o 
 -10   5   9       71.88       79.09      1.62 o 
  -9   5   9        2.39        0.60      0.46 o 
  -8   5   9        1.09        1.04      0.38 o 
  -7   5   9        8.69        9.18      0.59 o 
  -6   5   9       63.47       58.03      1.27 o 
  -5   5   9        9.48       10.84      0.59 o 
  -4   5   9        9.58        9.93      0.57 o 
  -3   5   9       89.27       81.98      1.39 o 
  -2   5   9       91.92       85.88      1.47 o 
  -1   5   9       15.56       16.41      0.72 o 
   0   5   9        1.52        1.80      0.38 o 
   1   5   9       35.54       33.73      1.08 o 
   2   5   9       13.19       14.71      0.77 o 
   3   5   9       39.57       39.75      1.20 o 
   4   5   9       29.21       32.30      1.03 o 
   5   5   9        0.00        0.00      0.32 o 
 -13   6   9        0.01        0.00      0.28 o 
 -12   6   9        4.34        3.97      0.50 o 
 -11   6   9       21.03       23.70      0.92 o 
 -10   6   9       48.26       47.24      1.28 o 
  -9   6   9        5.27        5.35      0.54 o 
  -8   6   9        6.95        6.47      0.62 o 
  -7   6   9        0.56        0.64      0.34 o 
  -6   6   9       11.38       10.05      0.64 o 
  -5   6   9        2.15        1.98      0.48 o 
  -4   6   9      336.31      312.65      2.84 o 
  -3   6   9       97.32       98.73      1.64 o 
  -2   6   9        3.09        2.83      0.68 o 
  -1   6   9        2.85        2.59      0.49 o 
   0   6   9       48.58       44.53      1.24 o 
   1   6   9       16.30       15.32      0.76 o 
   2   6   9        3.69        4.20      0.52 o 
   3   6   9       27.72       27.45      0.95 o 
   4   6   9        8.17        8.72      0.55 o 
 -13   7   9        1.78        0.43      0.32 o 
 -12   7   9       11.40       10.86      0.61 o 
 -11   7   9        0.27        0.00      0.38 o 
 -10   7   9       42.84       42.72      1.21 o 
  -9   7   9       27.59       27.95      1.02 o 
  -8   7   9       35.23       32.22      1.05 o 
  -7   7   9       28.85       31.79      1.03 o 
  -6   7   9       17.33       15.96      0.77 o 
  -5   7   9       44.08       43.63      1.15 o 
  -4   7   9       25.35       25.01      0.93 o 
  -3   7   9       63.98       61.66      1.35 o 
  -2   7   9      109.51      101.00      1.77 o 
  -1   7   9        2.18        2.15      0.48 o 
   0   7   9        2.55        2.94      0.48 o 
   1   7   9       10.08        9.79      0.71 o 
   2   7   9        2.50        2.81      0.44 o 
   3   7   9        3.62        3.97      0.44 o 
   4   7   9        0.75        0.41      0.31 o 
 -13   8   9        0.01        0.39      0.23 o 
 -12   8   9       21.36       23.90      0.79 o 
 -11   8   9       10.46       11.62      0.66 o 
 -10   8   9        0.20        1.17      0.39 o 
  -9   8   9       26.95       24.94      0.96 o 
  -8   8   9        1.19        0.21      0.37 o 
  -7   8   9       25.05       26.12      0.95 o 
  -6   8   9        0.47        0.00      0.39 o 
  -5   8   9       20.18       22.26      0.90 o 
  -4   8   9        9.56       10.70      0.65 o 
  -3   8   9       18.03       21.26      0.87 o 
  -2   8   9       94.14       92.75      1.71 o 
  -1   8   9       26.64       24.45      0.96 o 
   0   8   9       25.86       25.42      0.97 o 
   1   8   9       58.79       59.20      1.33 o 
   2   8   9        8.80       10.05      0.59 o 
   3   8   9       13.10       12.69      0.61 o 
 -12   9   9        2.47        2.26      0.59 o 
 -11   9   9        0.44        0.01      0.33 o 
 -10   9   9        0.01        0.11      0.33 o 
  -9   9   9        0.28        0.00      0.37 o 
  -8   9   9        1.74        2.02      0.40 o 
  -7   9   9       24.68       22.56      0.93 o 
  -6   9   9        1.00        1.23      0.35 o 
  -5   9   9       65.53       64.53      1.47 o 
  -4   9   9       42.42       47.87      1.27 o 
  -3   9   9       20.27       18.41      0.85 o 
  -2   9   9       62.41       64.24      1.44 o 
  -1   9   9        7.42        7.39      0.58 o 
   0   9   9        2.41        2.68      0.46 o 
   1   9   9        1.16        1.11      0.36 o 
   2   9   9        0.00        0.00      0.27 o 
 -12  10   9        2.69        2.49      0.51 o 
 -11  10   9        0.02        0.00      0.32 o 
 -10  10   9        3.14        2.90      0.43 o 
  -9  10   9       17.90       16.72      0.80 o 
  -8  10   9        6.48        5.95      0.55 o 
  -7  10   9       11.62       12.85      0.72 o 
  -6  10   9       29.84       30.12      1.02 o 
  -5  10   9       28.37       28.75      1.02 o 
  -4  10   9        0.16        0.55      0.44 o 
  -3  10   9        6.43        6.74      0.60 o 
  -2  10   9        1.69        2.11      0.37 o 
  -1  10   9        6.27        5.74      0.57 o 
   0  10   9        0.80        0.10      0.34 o 
   1  10   9        0.06        0.01      0.26 o 
 -11  11   9        0.59        0.19      0.28 o 
 -10  11   9        3.30        3.79      0.40 o 
  -9  11   9        0.02        0.07      0.29 o 
  -8  11   9        9.18        8.37      0.58 o 
  -7  11   9       14.83       16.66      0.76 o 
  -6  11   9        0.08        0.00      0.35 o 
  -5  11   9        3.98        3.61      0.53 o 
  -4  11   9      101.00      101.87      1.74 o 
  -3  11   9        3.70        3.49      0.49 o 
  -2  11   9       12.44       13.45      0.65 o 
  -1  11   9        6.30        6.48      0.50 o 
 -11  12   9        0.01        0.20      0.22 o 
 -10  12   9        5.76        6.47      0.44 o 
  -9  12   9       15.57       17.17      0.69 o 
  -8  12   9        0.87        0.41      0.33 o 
  -7  12   9        8.71        9.54      0.59 o 
  -6  12   9       26.34       29.32      0.94 o 
  -5  12   9        0.02        0.26      0.32 o 
  -4  12   9        1.13        1.32      0.29 o 
  -3  12   9        1.87        0.56      0.39 o 
  -2  12   9        0.86        0.24      0.23 o 
  -9  13   9        4.04        4.34      0.37 o 
  -8  13   9        8.98       10.14      0.52 o 
  -7  13   9        7.34        8.03      0.49 o 
  -6  13   9        3.66        3.99      0.38 o 
  -5  13   9        1.23        0.69      0.30 o 
   1 -13  10        2.74        0.94      0.37 o 
   2 -13  10        2.59        2.36      0.34 o 
   3 -13  10        8.96        9.86      0.54 o 
   4 -13  10        0.60        0.82      0.33 o 
  -2 -12  10        0.09        0.09      0.30 o 
  -1 -12  10       22.99       22.33      0.84 o 
   0 -12  10        0.02        0.00      0.34 o 
   1 -12  10        2.39        2.61      0.37 o 
   2 -12  10       13.98       15.20      0.67 o 
   3 -12  10        5.03        5.51      0.49 o 
   4 -12  10        0.01        0.24      0.33 o 
   5 -12  10        0.05        0.00      0.32 o 
   6 -12  10        6.21        6.97      0.43 o 
  -3 -11  10       10.24       10.08      0.60 o 
  -2 -11  10        0.02        0.00      0.40 o 
  -1 -11  10        0.55        1.08      0.40 o 
   0 -11  10        3.84        3.97      0.49 o 
   1 -11  10       12.79       13.09      0.73 o 
   2 -11  10       18.62       20.40      0.85 o 
   3 -11  10       18.90       21.18      0.88 o 
   4 -11  10       24.17       25.06      0.91 o 
   5 -11  10       38.17       34.89      0.99 o 
   6 -11  10        0.02        0.34      0.30 o 
   7 -11  10        1.18        0.65      0.34 o 
  -5 -10  10        0.02        0.09      0.28 o 
  -4 -10  10       10.20        9.18      0.58 o 
  -3 -10  10       61.54       64.02      1.38 o 
  -2 -10  10       53.26       48.54      1.28 o 
  -1 -10  10        1.44        0.38      0.44 o 
   0 -10  10       49.62       46.49      1.29 o 
   1 -10  10        2.18        2.36      0.44 o 
   2 -10  10        0.22        0.75      0.39 o 
   3 -10  10      138.30      152.97      2.17 o 
   4 -10  10        4.12        3.76      0.55 o 
   5 -10  10        0.86        0.77      0.40 o 
   6 -10  10        5.41        5.90      0.51 o 
   7 -10  10        0.38        0.35      0.29 o 
  -6  -9  10        0.10        0.29      0.29 o 
  -5  -9  10        1.17        0.00      0.38 o 
  -4  -9  10        6.82        6.24      0.59 o 
  -3  -9  10        1.93        1.90      0.58 o 
  -2  -9  10        0.79        1.31      0.48 o 
  -1  -9  10        3.47        3.94      0.51 o 
   0  -9  10        3.13        3.73      0.46 o 
   1  -9  10       47.48       46.85      1.26 o 
   2  -9  10       45.44       47.65      1.29 o 
   3  -9  10        0.25        0.00      0.48 o 
   4  -9  10       11.66       13.34      0.74 o 
   5  -9  10       86.56       86.35      1.64 o 
   6  -9  10       14.80       16.36      0.75 o 
   7  -9  10        6.26        6.27      0.50 o 
   8  -9  10        0.14        0.07      0.26 o 
  -7  -8  10        1.01        0.70      0.36 o 
  -6  -8  10        0.93        0.69      0.36 o 
  -5  -8  10        3.13        3.63      0.47 o 
  -4  -8  10        0.89        1.06      0.45 o 
  -3  -8  10      199.11      214.06      2.61 o 
  -2  -8  10      218.73      212.05      2.57 o 
  -1  -8  10        0.72        0.28      0.46 o 
   0  -8  10      122.27      120.32      1.94 o 
   1  -8  10      124.90      138.55      2.07 o 
   2  -8  10      159.08      153.96      2.20 o 
   3  -8  10       84.53       93.18      1.74 o 
   4  -8  10        0.54        0.99      0.40 o 
   5  -8  10       24.37       26.12      1.00 o 
   6  -8  10        3.90        3.61      0.48 o 
   7  -8  10        4.99        5.46      0.49 o 
   8  -8  10        4.13        4.18      0.38 o 
  -8  -7  10        0.58        0.24      0.30 o 
  -7  -7  10        0.00        0.26      0.35 o 
  -6  -7  10        6.36        6.82      0.58 o 
  -5  -7  10        5.14        5.74      0.61 o 
  -4  -7  10        5.60        6.47      0.64 o 
  -3  -7  10       65.29       63.55      1.48 o 
  -2  -7  10       33.79       30.44      1.09 o 
  -1  -7  10      358.70      355.83      3.24 o 
   0  -7  10       28.27       31.27      1.04 o 
   1  -7  10      164.29      166.41      2.22 o 
   2  -7  10        0.02        0.70      0.41 o 
   3  -7  10       62.56       63.62      1.43 o 
   4  -7  10       78.65       85.95      1.67 o 
   5  -7  10        6.35        7.01      0.58 o 
   6  -7  10        9.15        9.76      0.67 o 
   7  -7  10        2.30        2.15      0.56 o 
   8  -7  10        0.01        0.00      0.28 o 
  -8  -6  10        3.64        3.33      0.44 o 
  -7  -6  10        0.18        0.36      0.40 o 
  -6  -6  10        1.42        1.38      0.53 o 
  -5  -6  10       12.27       13.85      0.78 o 
  -4  -6  10        1.01        0.00      0.50 o 
  -3  -6  10      775.87      809.30      4.86 o 
  -2  -6  10      258.34      247.27      2.65 o 
  -1  -6  10       76.28       74.34      1.45 o 
   0  -6  10       10.43        9.85      0.71 o 
   1  -6  10       48.54       54.91      1.25 o 
   2  -6  10        4.57        4.36      0.53 o 
   3  -6  10      155.49      150.40      2.13 o 
   4  -6  10        5.19        5.97      0.55 o 
   5  -6  10       32.93       36.20      1.13 o 
   6  -6  10        9.72       10.73      0.68 o 
   7  -6  10        4.79        5.41      0.47 o 
   8  -6  10        1.79        1.79      0.46 o 
  -9  -5  10        8.21        7.60      0.53 o 
  -8  -5  10        0.46        1.04      0.40 o 
  -7  -5  10        0.40        0.70      0.43 o 
  -6  -5  10       14.74       15.90      0.80 o 
  -5  -5  10       38.55       42.16      1.21 o 
  -4  -5  10       15.51       17.60      0.85 o 
  -3  -5  10        2.87        2.72      0.49 o 
  -2  -5  10       70.63       63.73      1.35 o 
  -1  -5  10       24.26       25.23      0.87 o 
   0  -5  10        8.02        8.62      0.55 o 
   1  -5  10      177.18      158.80      2.04 o 
   2  -5  10      335.69      341.29      3.06 o 
   3  -5  10        1.11        0.71      0.48 o 
   4  -5  10       15.88       15.20      0.79 o 
   5  -5  10      149.14      158.61      2.22 o 
   6  -5  10        5.13        5.54      0.53 o 
   7  -5  10        0.85        0.09      0.36 o 
   8  -5  10        0.57        0.00      0.31 o 
 -10  -4  10        0.36        0.08      0.31 o 
  -9  -4  10        2.66        3.11      0.41 o 
  -8  -4  10       11.83       12.97      0.73 o 
  -7  -4  10       27.21       26.34      1.00 o 
  -6  -4  10        5.44        5.42      0.60 o 
  -5  -4  10      278.38      287.65      2.90 o 
  -4  -4  10      171.49      180.41      2.22 o 
  -3  -4  10      398.23      384.06      3.10 o 
  -2  -4  10      103.88       92.62      1.51 o 
  -1  -4  10       92.85       94.07      1.51 o 
   0  -4  10      161.41      171.41      2.00 o 
   1  -4  10      126.25      113.78      1.68 o 
   2  -4  10       94.59       92.27      1.59 o 
   3  -4  10      413.49      444.82      3.56 o 
   4  -4  10       82.69       90.10      1.70 o 
   5  -4  10        6.38        5.92      0.61 o 
   6  -4  10       24.81       27.13      0.98 o 
   7  -4  10        0.08        0.29      0.33 o 
   8  -4  10        0.27        0.14      0.31 o 
 -10  -3  10       20.08       20.63      0.76 o 
  -9  -3  10       41.20       45.46      1.22 o 
  -8  -3  10       11.66       10.48      0.71 o 
  -7  -3  10       16.52       18.72      0.84 o 
  -6  -3  10        4.85        5.07      0.56 o 
  -5  -3  10      380.17      404.80      3.30 o 
  -4  -3  10       47.71       42.84      1.09 o 
  -3  -3  10        3.29        2.97      0.59 o 
  -2  -3  10       86.01       94.05      1.46 o 
  -1  -3  10        1.03        0.55      0.33 o 
   0  -3  10       12.44       12.71      0.60 o 
   1  -3  10      122.50      111.40      1.63 o 
   2  -3  10       54.97       50.61      1.21 o 
   3  -3  10      505.45      467.76      3.61 o 
   4  -3  10       89.30       90.46      1.69 o 
   5  -3  10        1.00        0.55      0.39 o 
   6  -3  10       10.55        9.46      0.66 o 
   7  -3  10       10.21        9.42      0.62 o 
   8  -3  10        3.95        4.21      0.40 o 
 -11  -2  10       16.12       16.66      0.69 o 
 -10  -2  10       46.20       51.67      1.24 o 
  -9  -2  10       44.00       48.68      1.29 o 
  -8  -2  10        0.00        0.00      0.45 o 
  -7  -2  10       17.89       17.17      0.85 o 
  -6  -2  10       18.35       18.41      0.80 o 
  -5  -2  10       84.01       92.52      1.56 o 
  -4  -2  10      104.86       99.82      1.54 o 
  -3  -2  10      283.67      290.35      2.51 o 
  -2  -2  10      216.67      225.31      2.17 o 
  -1  -2  10        0.00        0.53      0.30 o 
   0  -2  10       17.27       16.26      0.67 o 
   1  -2  10       34.38       32.10      0.91 o 
   2  -2  10       10.33        9.38      0.62 o 
   3  -2  10      120.42      124.95      1.92 o 
   4  -2  10       35.96       32.27      1.06 o 
   5  -2  10       50.80       50.59      1.31 o 
   6  -2  10        0.01        0.61      0.35 o 
   7  -2  10        0.50        0.23      0.36 o 
   8  -2  10        0.60        0.09      0.27 o 
 -11  -1  10        0.50        0.33      0.39 o 
 -10  -1  10       32.05       33.68      1.07 o 
  -9  -1  10       97.40      107.42      1.86 o 
  -8  -1  10       19.92       19.19      0.89 o 
  -7  -1  10       27.66       27.63      0.98 o 
  -6  -1  10       79.04       86.79      1.52 o 
  -5  -1  10       30.05       33.24      0.92 o 
  -4  -1  10       22.44       20.10      0.75 o 
  -3  -1  10        1.07        1.28      0.34 o 
  -2  -1  10      220.15      223.21      2.13 o 
  -1  -1  10      140.64      128.23      1.64 o 
   0  -1  10       25.46       24.14      0.77 o 
   1  -1  10      116.73      106.56      1.60 o 
   2  -1  10      141.25      146.54      1.98 o 
   3  -1  10       23.61       26.07      0.95 o 
   4  -1  10      325.95      307.92      3.09 o 
   5  -1  10       87.27       95.70      1.77 o 
   6  -1  10       26.18       23.94      0.91 o 
   7  -1  10        0.29        0.63      0.32 o 
 -12   0  10        0.16        0.15      0.29 o 
 -11   0  10       52.11       57.94      1.26 o 
 -10   0  10       21.31       22.42      0.93 o 
  -9   0  10        0.36        0.76      0.42 o 
  -8   0  10       12.56       13.07      0.75 o 
  -7   0  10       17.07       15.60      0.76 o 
  -6   0  10       17.35       17.75      0.77 o 
  -5   0  10        1.13        1.33      0.32 o 
  -4   0  10        0.76        1.67      0.34 o 
  -3   0  10      350.32      341.18      2.62 o 
  -2   0  10       18.18       16.70      0.65 o 
  -1   0  10      151.40      151.64      1.77 o 
   0   0  10        1.12        0.92      0.32 o 
   1   0  10       42.22       46.31      1.08 o 
   2   0  10       74.80       73.59      1.46 o 
   3   0  10        6.40        5.75      0.68 o 
   4   0  10        0.02        0.38      0.42 o 
   5   0  10        3.70        4.11      0.51 o 
   6   0  10       28.73       30.77      0.98 o 
   7   0  10        0.14        0.00      0.30 o 
 -12   1  10        0.78        0.00      0.35 o 
 -11   1  10       63.94       71.02      1.44 o 
 -10   1  10        1.36        1.64      0.40 o 
  -9   1  10        0.68        1.41      0.45 o 
  -8   1  10       73.34       80.85      1.58 o 
  -7   1  10        1.81        0.66      0.42 o 
  -6   1  10        1.33        1.60      0.32 o 
  -5   1  10      190.36      200.39      2.12 o 
  -4   1  10      327.91      335.59      2.65 o 
  -3   1  10       40.87       38.53      0.94 o 
  -2   1  10       65.25       72.65      1.25 o 
  -1   1  10      484.79      464.42      3.14 o 
   0   1  10       59.39       54.45      1.15 o 
   1   1  10       28.38       29.71      0.91 o 
   2   1  10       37.35       37.02      1.06 o 
   3   1  10       64.41       67.15      1.47 o 
   4   1  10       71.38       63.76      1.48 o 
   5   1  10        8.55        9.19      0.64 o 
   6   1  10        1.04        0.76      0.38 o 
   7   1  10        6.71        7.00      0.45 o 
 -12   2  10        0.13        0.49      0.35 o 
 -11   2  10        0.01        0.00      0.40 o 
 -10   2  10       53.12       58.57      1.41 o 
  -9   2  10        8.03        6.95      0.60 o 
  -8   2  10       92.20       94.71      1.68 o 
  -7   2  10       30.33       31.73      0.98 o 
  -6   2  10       99.59      104.14      1.61 o 
  -5   2  10      134.85      121.38      1.67 o 
  -4   2  10       36.36       41.00      0.98 o 
  -3   2  10        0.24        0.71      0.33 o 
  -2   2  10      117.66      107.71      1.53 o 
  -1   2  10       53.88       56.93      1.17 o 
   0   2  10       38.73       42.38      1.04 o 
   1   2  10        3.00        2.61      0.53 o 
   2   2  10       18.31       18.03      0.82 o 
   3   2  10      125.68      138.13      2.10 o 
   4   2  10        8.53        8.11      0.64 o 
   5   2  10        1.71        1.64      0.51 o 
   6   2  10        2.44        2.87      0.38 o 
 -12   3  10        0.94        0.79      0.35 o 
 -11   3  10       16.66       18.74      0.83 o 
 -10   3  10        7.61        8.62      0.67 o 
  -9   3  10       19.40       21.34      0.89 o 
  -8   3  10      104.84       97.18      1.70 o 
  -7   3  10       11.10       10.33      0.63 o 
  -6   3  10       37.01       36.58      1.00 o 
  -5   3  10        0.41        0.33      0.35 o 
  -4   3  10      216.45      204.51      2.13 o 
  -3   3  10       10.08       11.08      0.56 o 
  -2   3  10       21.25       19.79      0.73 o 
  -1   3  10       14.05       13.23      0.64 o 
   0   3  10       17.20       17.53      0.75 o 
   1   3  10        0.01        0.00      0.33 o 
   2   3  10       54.03       59.63      1.37 o 
   3   3  10       78.98       74.59      1.58 o 
   4   3  10       13.63       15.08      0.77 o 
   5   3  10        0.06        0.48      0.32 o 
   6   3  10        8.36        8.32      0.52 o 
 -13   4  10        0.55        0.30      0.28 o 
 -12   4  10        1.09        0.50      0.37 o 
 -11   4  10        7.38        7.03      0.59 o 
 -10   4  10        1.39        0.81      0.45 o 
  -9   4  10        2.76        2.57      0.67 o 
  -8   4  10        0.05        0.06      0.36 o 
  -7   4  10       33.55       36.21      1.04 o 
  -6   4  10       25.57       27.62      0.92 o 
  -5   4  10       51.35       48.47      1.13 o 
  -4   4  10       13.00       11.59      0.61 o 
  -3   4  10        0.70        0.00      0.32 o 
  -2   4  10       19.88       19.98      0.76 o 
  -1   4  10       79.78       74.98      1.42 o 
   0   4  10       68.85       62.41      1.37 o 
   1   4  10       20.48       18.99      0.85 o 
   2   4  10        4.89        4.69      0.54 o 
   3   4  10       64.12       69.55      1.52 o 
   4   4  10        2.88        3.24      0.46 o 
   5   4  10        0.02        0.03      0.27 o 
 -13   5  10        3.72        4.25      0.38 o 
 -12   5  10       17.59       20.06      0.77 o 
 -11   5  10        0.10        0.00      0.37 o 
 -10   5  10       10.91       11.18      0.72 o 
  -9   5  10       22.79       20.90      0.89 o 
  -8   5  10        6.05        6.93      0.57 o 
  -7   5  10        8.98        8.77      0.64 o 
  -6   5  10       48.98       45.76      1.16 o 
  -5   5  10        0.68        2.02      0.40 o 
  -4   5  10      216.09      196.75      2.25 o 
  -3   5  10        8.93        8.21      0.59 o 
  -2   5  10        4.28        4.64      0.47 o 
  -1   5  10        6.36        5.56      0.54 o 
   0   5  10       49.97       45.48      1.22 o 
   1   5  10        5.09        4.74      0.54 o 
   2   5  10       17.27       18.15      0.83 o 
   3   5  10       55.34       61.11      1.38 o 
   4   5  10        0.16        0.60      0.32 o 
 -13   6  10        0.18        0.02      0.24 o 
 -12   6  10        2.07        1.85      0.51 o 
 -11   6  10       24.42       26.73      0.93 o 
 -10   6  10       46.37       41.83      1.21 o 
  -9   6  10        0.33        0.56      0.35 o 
  -8   6  10        0.36        1.30      0.41 o 
  -7   6  10        1.87        1.95      0.52 o 
  -6   6  10       11.86       12.92      0.71 o 
  -5   6  10      108.62       99.76      1.68 o 
  -4   6  10       89.01       83.30      1.54 o 
  -3   6  10        9.99       11.05      0.65 o 
  -2   6  10        0.31        0.43      0.36 o 
  -1   6  10        8.45        7.56      0.64 o 
   0   6  10        3.77        4.24      0.48 o 
   1   6  10       26.17       28.17      1.02 o 
   2   6  10       25.66       27.94      0.97 o 
   3   6  10        6.49        6.54      0.55 o 
   4   6  10        4.35        4.12      0.42 o 
 -13   7  10        0.02        0.00      0.26 o 
 -12   7  10        1.85        1.73      0.39 o 
 -11   7  10       22.31       24.87      0.94 o 
 -10   7  10        9.77        9.99      0.63 o 
  -9   7  10        0.14        0.00      0.42 o 
  -8   7  10        3.77        3.65      0.47 o 
  -7   7  10       55.08       52.08      1.27 o 
  -6   7  10       14.30       14.47      0.75 o 
  -5   7  10       67.95       63.00      1.41 o 
  -4   7  10       25.13       25.61      0.95 o 
  -3   7  10       22.79       20.81      0.88 o 
  -2   7  10        0.00        0.00      0.38 o 
  -1   7  10       52.73       52.69      1.30 o 
   0   7  10        0.02        0.10      0.40 o 
   1   7  10       24.43       24.06      0.93 o 
   2   7  10       31.51       32.25      0.98 o 
   3   7  10       13.87       15.31      0.65 o 
 -12   8  10       16.88       18.52      0.71 o 
 -11   8  10        0.51        0.00      0.37 o 
 -10   8  10       16.54       16.22      0.76 o 
  -9   8  10      124.11      112.23      1.88 o 
  -8   8  10       31.78       29.19      1.03 o 
  -7   8  10        4.66        4.39      0.52 o 
  -6   8  10        0.17        0.77      0.41 o 
  -5   8  10       33.71       30.57      1.06 o 
  -4   8  10      184.54      181.46      2.37 o 
  -3   8  10        0.00        0.61      0.38 o 
  -2   8  10        3.04        3.21      0.50 o 
  -1   8  10        0.00        0.55      0.38 o 
   0   8  10        0.05        0.15      0.39 o 
   1   8  10        9.74       10.84      0.64 o 
   2   8  10        0.01        0.00      0.31 o 
 -12   9  10        0.02        0.09      0.27 o 
 -11   9  10       20.53       22.97      0.81 o 
 -10   9  10        1.36        0.71      0.36 o 
  -9   9  10        0.12        0.00      0.32 o 
  -8   9  10        0.29        0.47      0.38 o 
  -7   9  10       60.12       57.54      1.38 o 
  -6   9  10        1.78        1.61      0.45 o 
  -5   9  10        0.99        1.72      0.46 o 
  -4   9  10       16.27       14.85      0.79 o 
  -3   9  10       12.50       12.74      0.72 o 
  -2   9  10       18.78       17.04      0.80 o 
  -1   9  10        0.21        0.33      0.34 o 
   0   9  10       18.68       19.20      0.76 o 
   1   9  10        0.04        0.41      0.28 o 
 -12  10  10       10.25        9.41      0.58 o 
 -11  10  10        1.46        1.68      0.33 o 
 -10  10  10        7.17        7.82      0.56 o 
  -9  10  10       24.55       22.61      0.87 o 
  -8  10  10        0.00        0.00      0.34 o 
  -7  10  10       21.11       19.31      0.82 o 
  -6  10  10        0.11        0.06      0.37 o 
  -5  10  10       23.12       25.07      0.94 o 
  -4  10  10       59.74       61.80      1.42 o 
  -3  10  10       11.93       11.66      0.70 o 
  -2  10  10       15.95       16.35      0.74 o 
  -1  10  10        7.00        6.14      0.51 o 
   0  10  10        0.29        0.22      0.25 o 
 -11  11  10        0.83        0.19      0.29 o 
 -10  11  10        0.13        0.25      0.29 o 
  -9  11  10        0.02        0.25      0.28 o 
  -8  11  10        6.80        5.98      0.53 o 
  -7  11  10        0.02        0.23      0.35 o 
  -6  11  10        0.85        0.50      0.38 o 
  -5  11  10        0.59        0.60      0.39 o 
  -4  11  10        1.80        1.99      0.35 o 
  -3  11  10        1.11        0.16      0.34 o 
  -2  11  10        1.21        1.11      0.28 o 
  -1  11  10        1.64        0.87      0.34 o 
 -10  12  10        2.78        3.09      0.33 o 
  -9  12  10        1.56        1.51      0.41 o 
  -8  12  10        0.37        0.16      0.29 o 
  -7  12  10        5.43        6.26      0.49 o 
  -6  12  10       11.16       10.05      0.57 o 
  -5  12  10        0.61        0.66      0.33 o 
  -4  12  10        0.67        0.98      0.33 o 
  -3  12  10        0.68        0.00      0.28 o 
  -7  13  10        1.21        0.28      0.26 o 
  -6  13  10        3.71        3.35      0.37 o 
  -1 -12  11        0.14        0.07      0.28 o 
   0 -12  11        0.18        0.00      0.32 o 
   1 -12  11        1.23        0.56      0.40 o 
   2 -12  11        1.92        1.81      0.43 o 
   3 -12  11       20.25       20.73      0.79 o 
   4 -12  11       11.50       11.83      0.63 o 
   5 -12  11        6.49        7.21      0.52 o 
  -3 -11  11       14.56       13.34      0.68 o 
  -2 -11  11       36.50       36.13      1.05 o 
  -1 -11  11        1.59        0.18      0.43 o 
   0 -11  11        0.51        0.00      0.38 o 
   1 -11  11       16.21       16.63      0.75 o 
   2 -11  11        1.65        0.88      0.39 o 
   3 -11  11        4.47        4.08      0.55 o 
   4 -11  11       20.12       22.58      0.80 o 
   5 -11  11        5.11        5.70      0.45 o 
   6 -11  11        2.60        2.45      0.65 o 
  -4 -10  11        2.11        0.29      0.43 o 
  -3 -10  11        0.06        0.47      0.37 o 
  -2 -10  11        4.07        4.22      0.53 o 
  -1 -10  11       54.81       57.11      1.34 o 
   0 -10  11        4.48        3.99      0.56 o 
   1 -10  11       30.38       33.85      1.07 o 
   2 -10  11       39.66       43.65      1.18 o 
   3 -10  11        6.39        6.84      0.57 o 
   4 -10  11        5.62        6.33      0.50 o 
   5 -10  11        9.96       11.27      0.59 o 
   6 -10  11        0.12        0.00      0.31 o 
   7 -10  11        8.51        8.50      0.46 o 
  -6  -9  11        0.78        0.45      0.29 o 
  -5  -9  11       26.51       24.47      0.85 o 
  -4  -9  11        3.08        3.54      0.45 o 
  -3  -9  11       14.59       13.32      0.77 o 
  -2  -9  11        5.84        6.86      0.59 o 
  -1  -9  11       16.80       18.67      0.86 o 
   0  -9  11       94.26      102.76      1.81 o 
   1  -9  11       46.18       49.19      1.30 o 
   2  -9  11       54.81       49.97      1.30 o 
   3  -9  11        0.32        1.30      0.43 o 
   4  -9  11       33.96       38.15      1.12 o 
   5  -9  11        3.87        4.57      0.47 o 
   6  -9  11        4.95        5.63      0.47 o 
   7  -9  11        2.01        2.25      0.32 o 
  -7  -8  11        0.15        0.34      0.25 o 
  -6  -8  11        0.36        0.00      0.36 o 
  -5  -8  11        0.72        0.25      0.39 o 
  -4  -8  11        7.70        8.79      0.63 o 
  -3  -8  11        0.33        0.27      0.49 o 
  -2  -8  11       26.63       26.00      0.99 o 
  -1  -8  11        3.81        4.39      0.51 o 
   0  -8  11      196.71      207.96      2.54 o 
   1  -8  11        2.98        3.45      0.53 o 
   2  -8  11      378.61      416.98      3.61 o 
   3  -8  11       18.01       16.38      0.79 o 
   4  -8  11        5.87        5.25      0.63 o 
   5  -8  11       23.83       22.78      0.85 o 
   6  -8  11        4.77        4.99      0.47 o 
   7  -8  11        0.19        0.53      0.30 o 
  -7  -7  11        6.57        6.34      0.48 o 
  -6  -7  11        7.04        6.40      0.64 o 
  -5  -7  11       20.27       18.46      0.83 o 
  -4  -7  11      120.95      110.10      1.93 o 
  -3  -7  11        5.21        5.13      0.58 o 
  -2  -7  11       41.58       42.46      1.22 o 
  -1  -7  11       35.83       39.42      1.19 o 
   0  -7  11       43.88       49.00      1.26 o 
   1  -7  11      322.22      346.55      3.27 o 
   2  -7  11      203.36      202.08      2.52 o 
   3  -7  11       10.05       10.63      0.73 o 
   4  -7  11        0.00        0.15      0.40 o 
   5  -7  11        0.30        0.90      0.42 o 
   6  -7  11       18.28       19.55      0.81 o 
   7  -7  11        0.79        0.79      0.30 o 
  -8  -6  11       10.43        9.49      0.57 o 
  -7  -6  11        2.79        3.16      0.44 o 
  -6  -6  11       25.28       22.99      0.90 o 
  -5  -6  11       20.46       18.78      0.89 o 
  -4  -6  11       29.25       32.49      1.08 o 
  -3  -6  11        1.24        0.83      0.48 o 
  -2  -6  11      129.16      138.86      2.05 o 
  -1  -6  11       38.82       39.48      1.12 o 
   0  -6  11      225.35      214.29      2.47 o 
   1  -6  11       21.79       19.97      0.91 o 
   2  -6  11       44.66       44.75      1.24 o 
   3  -6  11      239.90      259.70      2.84 o 
   4  -6  11        0.15        0.00      0.41 o 
   5  -6  11        7.18        7.59      0.62 o 
   6  -6  11        2.43        2.21      0.41 o 
   7  -6  11        7.50        7.39      0.51 o 
   8  -6  11        3.63        3.29      0.35 o 
  -9  -5  11        0.18        0.00      0.31 o 
  -8  -5  11        0.04        0.47      0.32 o 
  -7  -5  11        5.53        4.93      0.57 o 
  -6  -5  11       27.31       28.25      1.04 o 
  -5  -5  11       31.98       35.00      1.14 o 
  -4  -5  11      520.73      501.64      3.90 o 
  -3  -5  11      244.99      265.23      2.76 o 
  -2  -5  11      118.94      121.98      1.86 o 
  -1  -5  11      147.68      151.92      2.03 o 
   0  -5  11       46.27       44.56      1.15 o 
   1  -5  11      238.53      227.93      2.52 o 
   2  -5  11        0.52        1.98      0.47 o 
   3  -5  11      212.70      219.78      2.60 o 
   4  -5  11       21.88       20.02      0.88 o 
   5  -5  11        2.91        3.41      0.44 o 
   6  -5  11       32.10       35.97      1.06 o 
   7  -5  11        1.69        1.92      0.36 o 
 -10  -4  11        9.22        8.63      0.52 o 
  -9  -4  11        4.65        5.34      0.47 o 
  -8  -4  11        1.51        0.44      0.45 o 
  -7  -4  11       15.13       14.62      0.77 o 
  -6  -4  11      129.14      129.86      2.06 o 
  -5  -4  11      149.63      145.43      2.13 o 
  -4  -4  11       43.13       39.93      1.16 o 
  -3  -4  11       12.71       11.63      0.68 o 
  -2  -4  11       72.58       77.18      1.45 o 
  -1  -4  11       33.82       31.32      0.96 o 
   0  -4  11        0.31        0.26      0.34 o 
   1  -4  11       95.59       91.61      1.60 o 
   2  -4  11       18.63       17.05      0.83 o 
   3  -4  11       46.30       43.11      1.22 o 
   4  -4  11      124.88      124.23      2.01 o 
   5  -4  11       69.30       71.12      1.51 o 
   6  -4  11        2.07        2.02      0.41 o 
   7  -4  11       16.73       16.21      0.70 o 
 -10  -3  11       11.74       10.44      0.61 o 
  -9  -3  11        2.63        2.35      0.55 o 
  -8  -3  11       16.94       18.83      0.84 o 
  -7  -3  11        9.73        9.73      0.69 o 
  -6  -3  11       15.55       13.86      0.80 o 
  -5  -3  11        3.27        3.70      0.58 o 
  -4  -3  11      291.35      296.01      2.83 o 
  -3  -3  11      421.80      418.37      3.26 o 
  -2  -3  11       45.31       49.62      1.15 o 
  -1  -3  11        1.39        1.33      0.41 o 
   0  -3  11       17.25       19.32      0.76 o 
   1  -3  11       59.15       56.27      1.26 o 
   2  -3  11      198.61      199.11      2.39 o 
   3  -3  11      275.62      306.30      3.05 o 
   4  -3  11       73.37       79.65      1.60 o 
   5  -3  11        3.33        4.00      0.46 o 
   6  -3  11        7.28        7.98      0.58 o 
   7  -3  11        1.20        1.07      0.33 o 
 -11  -2  11        0.02        0.00      0.32 o 
 -10  -2  11       10.11       10.51      0.68 o 
  -9  -2  11        3.97        3.60      0.55 o 
  -8  -2  11       32.88       30.67      1.06 o 
  -7  -2  11       88.23       88.46      1.70 o 
  -6  -2  11       86.18       92.43      1.66 o 
  -5  -2  11       76.71       85.44      1.55 o 
  -4  -2  11       44.22       43.26      1.10 o 
  -3  -2  11      213.26      205.28      2.22 o 
  -2  -2  11        0.74        0.95      0.33 o 
  -1  -2  11        0.28        0.10      0.30 o 
   0  -2  11        0.00        0.12      0.30 o 
   1  -2  11       44.84       44.44      1.10 o 
   2  -2  11      665.82      673.53      4.35 o 
   3  -2  11      123.36      116.92      1.91 o 
   4  -2  11       24.27       26.24      0.98 o 
   5  -2  11        0.09        0.12      0.40 o 
   6  -2  11        2.60        2.97      0.46 o 
   7  -2  11        7.32        6.55      0.46 o 
 -11  -1  11       49.54       47.85      1.09 o 
 -10  -1  11       33.65       36.66      1.07 o 
  -9  -1  11       28.06       30.74      1.06 o 
  -8  -1  11       39.01       42.97      1.24 o 
  -7  -1  11      341.73      348.05      3.26 o 
  -6  -1  11        0.08        0.14      0.39 o 
  -5  -1  11      117.92      125.67      1.83 o 
  -4  -1  11        7.50        7.06      0.55 o 
  -3  -1  11      314.57      309.39      2.67 o 
  -2  -1  11        0.13        0.54      0.34 o 
  -1  -1  11       62.54       67.61      1.28 o 
   0  -1  11       12.11       10.91      0.59 o 
   1  -1  11      268.31      270.25      2.69 o 
   2  -1  11        3.74        3.98      0.48 o 
   3  -1  11      172.45      174.46      2.33 o 
   4  -1  11      233.65      235.06      2.72 o 
   5  -1  11       30.46       29.11      1.00 o 
   6  -1  11        1.91        1.73      0.44 o 
   7  -1  11        3.81        4.42      0.37 o 
 -11   0  11       33.29       36.72      1.06 o 
 -10   0  11        0.93        0.97      0.42 o 
  -9   0  11       57.61       63.46      1.46 o 
  -8   0  11        3.71        3.90      0.50 o 
  -7   0  11        2.07        2.43      0.41 o 
  -6   0  11        9.40        8.50      0.67 o 
  -5   0  11       29.14       29.62      0.93 o 
  -4   0  11        2.34        2.36      0.40 o 
  -3   0  11      340.13      353.35      2.83 o 
  -2   0  11       12.12       11.70      0.59 o 
  -1   0  11       25.88       24.38      0.82 o 
   0   0  11       10.17        8.78      0.59 o 
   1   0  11      114.05      119.59      1.80 o 
   2   0  11      369.68      335.07      3.14 o 
   3   0  11      247.25      249.85      2.79 o 
   4   0  11        0.04        0.00      0.43 o 
   5   0  11        1.66        1.52      0.51 o 
   6   0  11        0.00        0.35      0.31 o 
 -12   1  11       12.40       13.21      0.60 o 
 -11   1  11        9.75       10.68      0.67 o 
 -10   1  11        0.18        0.48      0.44 o 
  -9   1  11      103.50      110.17      1.88 o 
  -8   1  11        0.67        0.45      0.42 o 
  -7   1  11       43.27       48.51      1.23 o 
  -6   1  11      189.72      200.29      2.29 o 
  -5   1  11      149.46      146.99      1.92 o 
  -4   1  11       44.24       41.76      1.04 o 
  -3   1  11        6.07        8.91      0.56 o 
  -2   1  11       12.83       11.75      0.62 o 
  -1   1  11       39.01       34.76      0.97 o 
   0   1  11       21.37       23.92      0.84 o 
   1   1  11        0.13        0.32      0.37 o 
   2   1  11       35.11       35.85      1.11 o 
   3   1  11       31.10       29.80      1.08 o 
   4   1  11        1.64        0.53      0.45 o 
   5   1  11       43.66       47.85      1.19 o 
   6   1  11        4.56        4.62      0.42 o 
 -12   2  11       30.75       31.83      0.97 o 
 -11   2  11       19.13       19.47      0.86 o 
 -10   2  11       38.16       42.20      1.21 o 
  -9   2  11        0.83        0.83      0.43 o 
  -8   2  11        1.56        1.79      0.44 o 
  -7   2  11        5.75        5.37      0.55 o 
  -6   2  11       39.96       37.09      1.06 o 
  -5   2  11        0.89        1.28      0.38 o 
  -4   2  11       24.59       23.53      0.79 o 
  -3   2  11       39.18       34.59      0.95 o 
  -2   2  11      149.39      147.69      1.89 o 
  -1   2  11        0.07        0.00      0.31 o 
   0   2  11        0.02        3.78      0.43 o 
   1   2  11        0.49        1.14      0.37 o 
   2   2  11        0.30        0.00      0.42 o 
   3   2  11      112.75      117.32      1.94 o 
   4   2  11       26.01       26.02      0.93 o 
   5   2  11        6.65        7.36      0.54 o 
   6   2  11        0.39        0.12      0.27 o 
 -12   3  11        0.87        0.74      0.40 o 
 -11   3  11        0.62        0.35      0.41 o 
 -10   3  11       28.89       31.80      1.09 o 
  -9   3  11        4.09        3.66      0.51 o 
  -8   3  11       66.35       66.51      1.47 o 
  -7   3  11      108.71      110.39      1.80 o 
  -6   3  11       99.49      108.16      1.74 o 
  -5   3  11        0.19        0.00      0.43 o 
  -4   3  11        0.44        0.68      0.34 o 
  -3   3  11        5.34        4.72      0.48 o 
  -2   3  11       54.84       56.33      1.22 o 
  -1   3  11      272.45      267.10      2.69 o 
   0   3  11       12.40       11.27      0.71 o 
   1   3  11       40.03       43.19      1.22 o 
   2   3  11        0.68        0.30      0.46 o 
   3   3  11        8.22        8.93      0.66 o 
   4   3  11       22.77       20.70      0.84 o 
   5   3  11        0.17        0.07      0.28 o 
 -12   4  11       21.87       24.56      0.84 o 
 -11   4  11        7.53        8.45      0.63 o 
 -10   4  11       35.62       35.57      1.13 o 
  -9   4  11        1.09        1.34      0.36 o 
  -8   4  11       14.90       15.98      0.77 o 
  -7   4  11        0.12        0.57      0.37 o 
  -6   4  11       46.33       46.53      1.21 o 
  -5   4  11       10.43       11.06      0.65 o 
  -4   4  11      286.14      261.82      2.61 o 
  -3   4  11      594.04      541.72      3.77 o 
  -2   4  11       57.22       55.20      1.27 o 
  -1   4  11       41.07       38.72      1.10 o 
   0   4  11        4.50        4.32      0.54 o 
   1   4  11        8.35        9.20      0.62 o 
   2   4  11      114.52      109.00      1.85 o 
   3   4  11        0.00        0.41      0.36 o 
   4   4  11        2.79        3.00      0.42 o 
 -12   5  11        8.54        9.53      0.56 o 
 -11   5  11       11.34       10.47      0.63 o 
 -10   5  11        5.22        4.70      0.56 o 
  -9   5  11        0.48        0.63      0.43 o 
  -8   5  11        1.27        1.60      0.38 o 
  -7   5  11       36.81       35.15      1.07 o 
  -6   5  11       47.13       46.52      1.23 o 
  -5   5  11       61.01       61.34      1.37 o 
  -4   5  11        4.12        3.58      0.51 o 
  -3   5  11        5.86        5.18      0.69 o 
  -2   5  11        4.81        5.36      0.54 o 
  -1   5  11        0.48        0.94      0.36 o 
   0   5  11        1.23        1.13      0.45 o 
   1   5  11       37.16       40.82      1.16 o 
   2   5  11       10.88       11.36      0.71 o 
   3   5  11        1.17        0.70      0.39 o 
   4   5  11        0.99        0.60      0.27 o 
 -12   6  11        1.76        2.02      0.35 o 
 -11   6  11        2.23        2.87      0.39 o 
 -10   6  11        9.31        8.59      0.65 o 
  -9   6  11        0.82        0.00      0.38 o 
  -8   6  11        1.33        1.32      0.49 o 
  -7   6  11      107.42      103.50      1.79 o 
  -6   6  11       20.81       18.98      0.87 o 
  -5   6  11      541.66      509.43      3.86 o 
  -4   6  11        8.91        9.02      0.64 o 
  -3   6  11      309.45      298.90      2.99 o 
  -2   6  11        0.33        4.12      0.49 o 
  -1   6  11        8.83        8.16      0.64 o 
   0   6  11       13.38       12.03      0.70 o 
   1   6  11       11.77       12.74      0.72 o 
   2   6  11       55.60       53.51      1.25 o 
   3   6  11        5.01        4.48      0.41 o 
 -12   7  11        0.62        0.00      0.32 o 
 -11   7  11        5.18        5.71      0.53 o 
 -10   7  11        1.11        1.23      0.37 o 
  -9   7  11       20.38       21.32      0.90 o 
  -8   7  11       57.50       55.16      1.38 o 
  -7   7  11       42.55       41.14      1.21 o 
  -6   7  11      437.96      400.19      3.50 o 
  -5   7  11       41.64       42.75      1.21 o 
  -4   7  11        6.57        6.91      0.61 o 
  -3   7  11       98.75       96.45      1.75 o 
  -2   7  11        0.93        0.45      0.45 o 
  -1   7  11        7.14        7.19      0.59 o 
   0   7  11       23.50       21.82      0.94 o 
   1   7  11        3.90        4.09      0.51 o 
   2   7  11        8.28        8.08      0.55 o 
 -12   8  11        0.16        0.13      0.30 o 
 -11   8  11        2.42        2.93      0.40 o 
 -10   8  11       10.48       11.80      0.66 o 
  -9   8  11        6.00        6.80      0.57 o 
  -8   8  11       26.26       24.41      0.95 o 
  -7   8  11        7.08        7.05      0.60 o 
  -6   8  11        6.16        6.09      0.55 o 
  -5   8  11      129.27      118.73      1.95 o 
  -4   8  11       50.69       50.65      1.32 o 
  -3   8  11        1.40        1.66      0.38 o 
  -2   8  11       10.42       10.88      0.68 o 
  -1   8  11       21.65       23.57      0.89 o 
   0   8  11        0.91        0.86      0.39 o 
   1   8  11        5.67        6.33      0.46 o 
 -12   9  11        1.16        1.06      0.28 o 
 -11   9  11        0.22        0.00      0.31 o 
 -10   9  11        1.50        0.32      0.36 o 
  -9   9  11        8.27        7.47      0.59 o 
  -8   9  11       27.27       25.41      0.94 o 
  -7   9  11       12.64       14.17      0.71 o 
  -6   9  11        6.28        6.88      0.57 o 
  -5   9  11       68.42       70.44      1.51 o 
  -4   9  11        0.18        0.12      0.44 o 
  -3   9  11        5.53        6.29      0.55 o 
  -2   9  11        5.95        6.20      0.55 o 
  -1   9  11        5.28        6.04      0.49 o 
   0   9  11        1.33        1.49      0.31 o 
 -11  10  11        6.31        5.78      0.43 o 
 -10  10  11        7.91        8.79      0.56 o 
  -9  10  11       15.67       17.53      0.76 o 
  -8  10  11        1.74        1.58      0.43 o 
  -7  10  11        1.70        0.95      0.38 o 
  -6  10  11        0.53        0.00      0.38 o 
  -5  10  11       26.16       25.73      0.92 o 
  -4  10  11        7.22        7.86      0.57 o 
  -3  10  11        3.40        3.81      0.42 o 
  -2  10  11        9.87        9.09      0.55 o 
  -1  10  11        1.02        1.04      0.31 o 
 -11  11  11        3.03        2.93      0.68 o 
 -10  11  11        0.08        0.00      0.28 o 
  -9  11  11        0.81        0.95      0.35 o 
  -8  11  11        3.35        3.85      0.40 o 
  -7  11  11        1.17        0.73      0.37 o 
  -6  11  11       45.84       47.61      1.15 o 
  -5  11  11        0.19        0.17      0.32 o 
  -4  11  11        0.76        0.79      0.34 o 
  -3  11  11        2.87        3.21      0.37 o 
  -2  11  11        0.14        0.00      0.25 o 
  -9  12  11        0.24        0.38      0.27 o 
  -8  12  11        0.53        0.08      0.30 o 
  -7  12  11        0.10        0.21      0.27 o 
  -6  12  11        2.73        2.47      0.44 o 
  -5  12  11        4.46        4.91      0.39 o 
   0 -12  12        0.02        0.00      0.27 o 
   1 -12  12       10.66       11.56      0.56 o 
   2 -12  12        0.55        0.00      0.30 o 
   3 -12  12        0.85        0.56      0.33 o 
  -2 -11  12        0.38        0.36      0.32 o 
  -1 -11  12       31.70       30.41      0.97 o 
   0 -11  12        1.83        0.72      0.36 o 
   1 -11  12        7.14        7.13      0.53 o 
   2 -11  12       10.03        9.33      0.59 o 
   3 -11  12        4.72        5.13      0.44 o 
   4 -11  12        4.73        5.37      0.42 o 
   5 -11  12        1.38        0.63      0.36 o 
  -4 -10  12       27.26       24.63      1.00 o 
  -3 -10  12        0.23        0.00      0.39 o 
  -2 -10  12        1.66        0.29      0.43 o 
  -1 -10  12        6.26        6.10      0.56 o 
   0 -10  12        0.77        0.60      0.39 o 
   1 -10  12        0.43        1.51      0.41 o 
   2 -10  12        9.72        9.64      0.61 o 
   3 -10  12        4.81        5.24      0.48 o 
   4 -10  12        1.53        0.51      0.37 o 
   5 -10  12        7.06        6.62      0.47 o 
   6 -10  12        0.69        0.19      0.28 o 
  -5  -9  12        3.80        0.52      0.48 o 
  -4  -9  12        1.85        1.74      0.50 o 
  -3  -9  12        0.07        0.15      0.38 o 
  -2  -9  12       33.58       30.02      1.00 o 
  -1  -9  12       11.39       12.04      0.72 o 
   0  -9  12       33.97       31.08      1.03 o 
   1  -9  12       11.22       11.29      0.71 o 
   2  -9  12       26.83       30.10      1.00 o 
   3  -9  12       27.11       30.12      0.98 o 
   4  -9  12       17.35       19.29      0.76 o 
   5  -9  12        0.09        0.27      0.32 o 
   6  -9  12        1.79        0.79      0.34 o 
  -6  -8  12       30.06       32.68      0.96 o 
  -5  -8  12        3.95        4.27      0.48 o 
  -4  -8  12       35.27       35.38      1.12 o 
  -3  -8  12       80.86       77.24      1.56 o 
  -2  -8  12        0.24        1.18      0.46 o 
  -1  -8  12       53.50       50.37      1.29 o 
   0  -8  12        2.51        2.36      0.70 o 
   1  -8  12       51.64       46.67      1.29 o 
   2  -8  12       10.74        9.89      0.69 o 
   3  -8  12        0.51        1.56      0.43 o 
   4  -8  12       48.70       54.32      1.30 o 
   5  -8  12       25.66       28.42      0.91 o 
   6  -8  12        1.79        1.99      0.34 o 
   7  -8  12        0.03        0.15      0.24 o 
  -7  -7  12        5.26        4.83      0.46 o 
  -6  -7  12       10.35        9.39      0.67 o 
  -5  -7  12        1.07        0.96      0.45 o 
  -4  -7  12        1.41        1.40      0.49 o 
  -3  -7  12        5.03        5.54      0.56 o 
  -2  -7  12        0.25        1.17      0.48 o 
  -1  -7  12        9.45       10.52      0.69 o 
   0  -7  12       13.68       12.37      0.77 o 
   1  -7  12      281.04      301.44      3.08 o 
   2  -7  12        7.96        8.53      0.63 o 
   3  -7  12       17.77       18.76      0.87 o 
   4  -7  12        8.58        7.63      0.62 o 
   5  -7  12       13.13       12.55      0.68 o 
   6  -7  12        1.34        1.23      0.35 o 
   7  -7  12        1.65        1.46      0.36 o 
  -8  -6  12        0.17        0.38      0.32 o 
  -7  -6  12        0.15        0.59      0.39 o 
  -6  -6  12       12.03       13.41      0.70 o 
  -5  -6  12       56.79       55.74      1.37 o 
  -4  -6  12        0.04        0.13      0.45 o 
  -3  -6  12        1.80        2.00      0.43 o 
  -2  -6  12       85.65       79.68      1.61 o 
  -1  -6  12      218.82      198.75      2.48 o 
   0  -6  12      111.24      100.21      1.78 o 
   1  -6  12        1.04        0.63      0.46 o 
   2  -6  12       14.87       16.47      0.83 o 
   3  -6  12      272.40      301.07      3.06 o 
   4  -6  12       52.30       58.92      1.36 o 
   5  -6  12        1.57        1.51      0.41 o 
   6  -6  12        8.16        8.53      0.54 o 
   7  -6  12       12.60       14.48      0.65 o 
  -9  -5  12        2.31        0.70      0.37 o 
  -8  -5  12        4.94        4.51      0.48 o 
  -7  -5  12        1.23        0.39      0.43 o 
  -6  -5  12        0.00        0.73      0.40 o 
  -5  -5  12        5.76        5.26      0.63 o 
  -4  -5  12       47.02       51.83      1.35 o 
  -3  -5  12       24.73       23.20      0.94 o 
  -2  -5  12      223.73      211.04      2.49 o 
  -1  -5  12       74.51       68.19      1.44 o 
   0  -5  12       28.69       32.79      1.04 o 
   1  -5  12       43.74       45.41      1.24 o 
   2  -5  12      181.74      175.58      2.34 o 
   3  -5  12        7.88        8.87      0.66 o 
   4  -5  12        3.15        3.47      0.48 o 
   5  -5  12        0.13        0.80      0.32 o 
   6  -5  12        0.96        0.00      0.34 o 
   7  -5  12        0.67        0.00      0.30 o 
  -9  -4  12        0.01        0.22      0.32 o 
  -8  -4  12        8.38        9.02      0.62 o 
  -7  -4  12        1.23        1.27      0.44 o 
  -6  -4  12       56.46       62.06      1.46 o 
  -5  -4  12       89.52       80.83      1.61 o 
  -4  -4  12       28.72       26.39      0.97 o 
  -3  -4  12       67.97       75.07      1.49 o 
  -2  -4  12        5.09        5.65      0.52 o 
  -1  -4  12      116.79      115.27      1.81 o 
   0  -4  12       81.35       89.32      1.61 o 
   1  -4  12        4.14        3.71      0.71 o 
   2  -4  12        1.08        0.69      0.44 o 
   3  -4  12       83.73       92.67      1.74 o 
   4  -4  12       80.68       81.63      1.62 o 
   5  -4  12       22.35       24.64      0.93 o 
   6  -4  12        2.53        2.81      0.43 o 
   7  -4  12       73.50       82.61      1.39 o 
 -10  -3  12       20.63       19.53      0.83 o 
  -9  -3  12        0.60        0.32      0.38 o 
  -8  -3  12        2.60        2.65      0.44 o 
  -7  -3  12        0.24        0.35      0.48 o 
  -6  -3  12       28.21       25.57      0.98 o 
  -5  -3  12        0.02        0.00      0.43 o 
  -4  -3  12      138.44      135.04      1.96 o 
  -3  -3  12        6.91        6.28      0.71 o 
  -2  -3  12        7.48        8.32      0.58 o 
  -1  -3  12        8.78        9.34      0.61 o 
   0  -3  12      153.32      152.01      2.06 o 
   1  -3  12      144.33      138.70      2.00 o 
   2  -3  12       25.11       28.45      0.98 o 
   3  -3  12       88.04       80.41      1.64 o 
   4  -3  12        0.03        0.01      0.39 o 
   5  -3  12       42.83       44.46      1.18 o 
   6  -3  12        0.12        0.43      0.34 o 
   7  -3  12        0.05        0.14      0.26 o 
 -10  -2  12        6.34        7.21      0.53 o 
  -9  -2  12       15.91       14.78      0.74 o 
  -8  -2  12        2.68        2.64      0.51 o 
  -7  -2  12       19.81       18.26      0.90 o 
  -6  -2  12      383.86      392.83      3.46 o 
  -5  -2  12        7.37        8.47      0.60 o 
  -4  -2  12        0.99        0.16      0.37 o 
  -3  -2  12       41.81       45.57      1.14 o 
  -2  -2  12       34.50       35.14      1.00 o 
  -1  -2  12        0.01        0.35      0.32 o 
   0  -2  12        1.80        1.72      0.43 o 
   1  -2  12        3.01        2.94      0.49 o 
   2  -2  12       25.74       26.04      0.98 o 
   3  -2  12        2.57        2.97      0.47 o 
   4  -2  12        0.08        0.11      0.37 o 
   5  -2  12       36.35       37.97      1.07 o 
   6  -2  12        6.75        7.27      0.51 o 
 -11  -1  12        4.00        3.71      0.89 o 
 -10  -1  12        0.01        0.15      0.36 o 
  -9  -1  12        0.11        0.29      0.45 o 
  -8  -1  12      190.62      209.21      2.59 o 
  -7  -1  12        3.70        3.14      0.58 o 
  -6  -1  12       33.26       32.40      1.07 o 
  -5  -1  12       13.61       12.68      0.70 o 
  -4  -1  12        4.35        3.91      0.51 o 
  -3  -1  12      347.76      339.48      2.96 o 
  -2  -1  12       98.74       91.21      1.54 o 
  -1  -1  12        0.49        0.57      0.35 o 
   0  -1  12       14.00       12.99      0.69 o 
   1  -1  12      186.45      194.18      2.37 o 
   2  -1  12        8.41        7.77      0.62 o 
   3  -1  12        0.00        0.22      0.40 o 
   4  -1  12       45.21       45.42      1.24 o 
   5  -1  12       16.07       18.49      0.80 o 
   6  -1  12       32.76       36.26      0.95 o 
 -11   0  12        6.94        7.56      0.53 o 
 -10   0  12        0.01        0.00      0.44 o 
  -9   0  12       16.57       18.62      0.87 o 
  -8   0  12       53.27       58.98      1.42 o 
  -7   0  12        1.14        0.78      0.44 o 
  -6   0  12      100.04      101.68      1.77 o 
  -5   0  12      172.19      171.94      2.17 o 
  -4   0  12       28.49       25.75      0.91 o 
  -3   0  12      158.35      155.98      2.00 o 
  -2   0  12       12.23       13.56      0.64 o 
  -1   0  12       87.45       92.14      1.58 o 
   0   0  12       45.38       41.12      1.12 o 
   1   0  12       50.74       46.16      1.22 o 
   2   0  12        4.45        4.15      0.50 o 
   3   0  12        0.32        0.01      0.42 o 
   4   0  12       32.66       34.38      1.10 o 
   5   0  12        3.66        3.35      0.43 o 
   6   0  12        2.80        2.62      0.58 o 
 -12   1  12       14.88       13.40      0.62 o 
 -11   1  12        1.62        0.51      0.42 o 
 -10   1  12       70.72       76.01      1.56 o 
  -9   1  12        2.90        3.11      0.51 o 
  -8   1  12        0.48        0.90      0.43 o 
  -7   1  12       77.70       86.67      1.63 o 
  -6   1  12      236.37      230.82      2.55 o 
  -5   1  12      178.96      183.30      2.25 o 
  -4   1  12      365.16      356.54      3.03 o 
  -3   1  12      245.50      262.90      2.59 o 
  -2   1  12        3.55        3.33      0.44 o 
  -1   1  12       24.01       24.16      0.88 o 
   0   1  12       87.27       81.16      1.57 o 
   1   1  12        2.29        2.67      0.46 o 
   2   1  12        8.35        7.53      0.65 o 
   3   1  12        0.05        0.12      0.45 o 
   4   1  12        0.11        0.14      0.38 o 
   5   1  12        0.65        0.38      0.36 o 
 -12   2  12        6.22        6.83      0.51 o 
 -11   2  12       14.67       16.43      0.76 o 
 -10   2  12        1.54        1.51      0.48 o 
  -9   2  12       11.11       12.24      0.73 o 
  -8   2  12       48.20       47.82      1.27 o 
  -7   2  12      144.16      155.36      2.16 o 
  -6   2  12       31.49       28.72      1.01 o 
  -5   2  12      775.97      742.63      4.48 o 
  -4   2  12       14.91       14.99      0.74 o 
  -3   2  12       13.90       12.37      0.66 o 
  -2   2  12        0.73        0.85      0.38 o 
  -1   2  12      185.38      182.34      2.27 o 
   0   2  12       27.86       29.47      1.00 o 
   1   2  12       58.34       62.80      1.42 o 
   2   2  12       20.33       20.64      0.91 o 
   3   2  12        0.37        0.00      0.38 o 
   4   2  12        0.04        0.44      0.33 o 
   5   2  12        0.01        0.00      0.27 o 
 -12   3  12        5.40        5.98      0.44 o 
 -11   3  12        0.59        0.00      0.39 o 
 -10   3  12        0.00        0.29      0.37 o 
  -9   3  12       37.23       41.70      1.19 o 
  -8   3  12       50.95       53.66      1.35 o 
  -7   3  12       70.02       75.65      1.57 o 
  -6   3  12       36.34       39.97      1.16 o 
  -5   3  12     1250.94     1274.70      5.97 o 
  -4   3  12       79.25       74.40      1.48 o 
  -3   3  12      170.61      162.81      2.14 o 
  -2   3  12      118.47      108.30      1.76 o 
  -1   3  12      161.43      153.95      2.14 o 
   0   3  12      102.33      102.36      1.78 o 
   1   3  12       66.69       61.61      1.46 o 
   2   3  12        4.53        4.77      0.57 o 
   3   3  12       13.95       16.08      0.71 o 
   4   3  12        0.07        0.37      0.30 o 
 -12   4  12        0.07        0.31      0.32 o 
 -11   4  12        3.48        3.26      0.52 o 
 -10   4  12        3.05        3.26      0.46 o 
  -9   4  12        3.50        3.58      0.52 o 
  -8   4  12        0.86        0.40      0.42 o 
  -7   4  12      186.47      201.84      2.47 o 
  -6   4  12        4.36        3.79      0.56 o 
  -5   4  12      256.12      266.28      2.78 o 
  -4   4  12      193.77      175.02      2.24 o 
  -3   4  12        0.02        0.00      0.40 o 
  -2   4  12        9.67        8.93      0.63 o 
  -1   4  12       24.96       23.30      0.98 o 
   0   4  12       71.93       77.73      1.60 o 
   1   4  12       46.99       51.74      1.31 o 
   2   4  12       24.13       25.48      0.98 o 
   3   4  12        2.10        2.35      0.37 o 
   4   4  12        0.27        0.00      0.30 o 
 -12   5  12        0.23        0.24      0.34 o 
 -11   5  12       26.21       29.34      0.95 o 
 -10   5  12        3.61        4.14      0.50 o 
  -9   5  12       16.79       18.55      0.83 o 
  -8   5  12       13.89       13.07      0.74 o 
  -7   5  12       14.22       15.54      0.83 o 
  -6   5  12      146.63      157.23      2.21 o 
  -5   5  12       74.80       75.97      1.57 o 
  -4   5  12      475.55      436.69      3.60 o 
  -3   5  12       12.08       11.22      0.69 o 
  -2   5  12      169.08      166.50      2.28 o 
  -1   5  12       33.56       32.96      1.07 o 
   0   5  12        0.06        0.62      0.41 o 
   1   5  12       38.35       37.44      1.16 o 
   2   5  12        0.95        1.31      0.43 o 
   3   5  12        0.14        0.15      0.32 o 
 -12   6  12        4.32        4.76      0.42 o 
 -11   6  12        6.54        6.55      0.52 o 
 -10   6  12       18.27       19.50      0.85 o 
  -9   6  12        0.26        0.44      0.37 o 
  -8   6  12        1.71        1.84      0.37 o 
  -7   6  12       50.26       48.83      1.30 o 
  -6   6  12      102.63       92.90      1.74 o 
  -5   6  12       45.38       42.26      1.22 o 
  -4   6  12      162.19      165.03      2.26 o 
  -3   6  12       69.82       72.49      1.53 o 
  -2   6  12       37.70       34.55      1.11 o 
  -1   6  12       12.20       13.29      0.75 o 
   0   6  12      103.24      114.25      1.85 o 
   1   6  12        3.47        3.92      0.49 o 
   2   6  12        5.38        5.83      0.46 o 
 -12   7  12        0.18        0.07      0.29 o 
 -11   7  12       13.49       15.12      0.69 o 
 -10   7  12        7.19        6.67      0.58 o 
  -9   7  12        2.76        2.57      0.48 o 
  -8   7  12        1.54        1.84      0.39 o 
  -7   7  12       28.42       25.70      0.99 o 
  -6   7  12        3.11        0.96      0.47 o 
  -5   7  12       82.10       81.92      1.66 o 
  -4   7  12      140.43      131.59      2.05 o 
  -3   7  12       66.53       61.66      1.43 o 
  -2   7  12        5.51        5.57      0.56 o 
  -1   7  12       65.40       69.18      1.45 o 
   0   7  12        0.08        0.33      0.38 o 
   1   7  12        5.85        5.97      0.47 o 
   2   7  12        3.31        0.94      0.39 o 
 -12   8  12        7.92        9.11      0.52 o 
 -11   8  12        0.16        0.07      0.30 o 
 -10   8  12        1.00        0.82      0.33 o 
  -9   8  12        0.14        0.52      0.34 o 
  -8   8  12        7.27        7.55      0.58 o 
  -7   8  12        1.68        0.66      0.39 o 
  -6   8  12       20.05       18.30      0.85 o 
  -5   8  12       42.76       47.53      1.24 o 
  -4   8  12       10.37       10.04      0.71 o 
  -3   8  12       37.42       40.04      1.15 o 
  -2   8  12        2.80        3.12      0.45 o 
  -1   8  12        3.86        3.45      0.48 o 
   0   8  12        0.48        0.92      0.32 o 
   1   8  12       11.72       12.37      0.58 o 
 -11   9  12        1.66        0.77      0.36 o 
 -10   9  12        5.46        4.96      0.48 o 
  -9   9  12       18.07       16.30      0.73 o 
  -8   9  12        2.62        2.75      0.43 o 
  -7   9  12       10.27       10.07      0.65 o 
  -6   9  12        6.28        6.37      0.55 o 
  -5   9  12        3.75        3.64      0.46 o 
  -4   9  12        3.06        2.75      0.45 o 
  -3   9  12       16.00       17.92      0.76 o 
  -2   9  12        6.57        6.19      0.48 o 
  -1   9  12        1.13        1.35      0.31 o 
 -11  10  12        5.61        5.71      0.41 o 
 -10  10  12        0.20        0.00      0.29 o 
  -9  10  12        2.53        2.58      0.38 o 
  -8  10  12        4.26        4.91      0.46 o 
  -7  10  12        1.42        1.62      0.33 o 
  -6  10  12        0.65        0.00      0.35 o 
  -5  10  12       10.06       11.21      0.61 o 
  -4  10  12        1.15        1.06      0.35 o 
  -3  10  12        3.50        3.28      0.42 o 
  -2  10  12        3.76        3.38      0.35 o 
 -10  11  12        7.53        8.27      0.46 o 
  -9  11  12        3.98        3.61      0.40 o 
  -8  11  12        0.62        0.21      0.30 o 
  -7  11  12        8.93       10.06      0.54 o 
  -6  11  12        0.15        0.00      0.32 o 
  -5  11  12        0.08        0.34      0.27 o 
  -4  11  12        0.01        0.00      0.26 o 
  -1 -11  13        6.67        6.13      0.44 o 
   0 -11  13        0.29        0.00      0.30 o 
   1 -11  13        0.01        0.08      0.31 o 
   2 -11  13        0.01        0.19      0.28 o 
   3 -11  13        1.69        1.82      0.31 o 
  -3 -10  13       22.60       21.08      0.87 o 
  -2 -10  13        1.71        0.93      0.44 o 
  -1 -10  13        4.93        5.58      0.46 o 
   0 -10  13        0.89        1.20      0.36 o 
   1 -10  13       39.26       37.98      1.05 o 
   2 -10  13        3.65        3.96      0.46 o 
   3 -10  13        2.37        2.25      0.52 o 
   4 -10  13        0.26        0.11      0.31 o 
   5 -10  13        5.25        6.00      0.40 o 
  -5  -9  13       23.88       21.55      0.76 o 
  -4  -9  13        1.45        0.57      0.41 o 
  -3  -9  13        0.81        0.41      0.38 o 
  -2  -9  13        0.39        0.85      0.38 o 
  -1  -9  13        3.98        4.41      0.47 o 
   0  -9  13        4.90        4.46      0.52 o 
   1  -9  13        3.73        3.53      0.49 o 
   2  -9  13       28.27       28.42      0.96 o 
   3  -9  13        0.76        0.00      0.38 o 
   4  -9  13       48.83       54.04      1.18 o 
   5  -9  13        2.63        2.43      0.38 o 
  -6  -8  13        1.09        0.18      0.32 o 
  -5  -8  13        1.20        0.64      0.43 o 
  -4  -8  13       22.88       25.14      0.92 o 
  -3  -8  13        2.01        1.81      0.43 o 
  -2  -8  13        0.01        0.00      0.35 o 
  -1  -8  13        0.06        0.00      0.40 o 
   0  -8  13        6.04        7.23      0.58 o 
   1  -8  13        8.83        8.45      0.71 o 
   2  -8  13        1.46        1.76      0.38 o 
   3  -8  13        0.22        0.49      0.37 o 
   4  -8  13        3.76        4.08      0.48 o 
   5  -8  13        4.94        4.40      0.43 o 
   6  -8  13        6.10        6.71      0.44 o 
  -7  -7  13        7.35        6.93      1.36 o 
  -6  -7  13       12.03       11.90      0.67 o 
  -5  -7  13       17.46       17.45      0.79 o 
  -4  -7  13       27.18       29.82      1.01 o 
  -3  -7  13        0.45        0.00      0.40 o 
  -2  -7  13        0.16        0.59      0.42 o 
  -1  -7  13        0.00        0.31      0.37 o 
   0  -7  13        6.03        5.43      0.59 o 
   1  -7  13       12.93       12.18      0.72 o 
   2  -7  13       24.10       23.55      0.94 o 
   3  -7  13        0.37        0.27      0.38 o 
   4  -7  13       18.21       20.63      0.82 o 
   5  -7  13        0.47        0.91      0.34 o 
   6  -7  13        2.98        3.28      0.35 o 
  -8  -6  13        5.35        5.38      0.40 o 
  -7  -6  13       10.69        9.66      0.59 o 
  -6  -6  13        0.04        0.65      0.37 o 
  -5  -6  13        1.06        0.94      0.46 o 
  -4  -6  13       29.61       32.40      1.05 o 
  -3  -6  13        4.67        4.27      0.67 o 
  -2  -6  13        4.94        4.48      0.86 o 
  -1  -6  13      103.03      114.76      1.89 o 
   0  -6  13       13.93       15.56      0.79 o 
   1  -6  13        1.40        1.71      0.43 o 
   2  -6  13       12.16       13.46      0.75 o 
   3  -6  13       11.98       13.08      0.71 o 
   4  -6  13        1.39        1.54      0.34 o 
   5  -6  13        0.45        0.37      0.33 o 
   6  -6  13        1.48        0.83      0.32 o 
  -8  -5  13        0.40        0.27      0.34 o 
  -7  -5  13        8.86        8.61      0.61 o 
  -6  -5  13       56.58       61.06      1.42 o 
  -5  -5  13        2.24        2.16      0.47 o 
  -4  -5  13        1.76        1.88      0.46 o 
  -3  -5  13       16.32       15.81      0.75 o 
  -2  -5  13       25.27       23.79      0.91 o 
  -1  -5  13        0.20        0.00      0.42 o 
   0  -5  13       12.49       13.29      0.72 o 
   1  -5  13        8.06        8.90      0.64 o 
   2  -5  13       38.89       43.25      1.22 o 
   3  -5  13        0.10        0.26      0.40 o 
   4  -5  13        0.11        0.07      0.35 o 
   5  -5  13        8.22        7.81      0.57 o 
   6  -5  13        0.31        0.34      0.31 o 
  -9  -4  13        0.52        0.14      0.35 o 
  -8  -4  13        0.42        0.15      0.39 o 
  -7  -4  13       24.88       25.05      0.95 o 
  -6  -4  13       28.58       29.43      1.03 o 
  -5  -4  13        1.15        1.40      0.42 o 
  -4  -4  13       46.18       46.36      1.26 o 
  -3  -4  13        1.42        1.81      0.41 o 
  -2  -4  13       14.22       16.06      0.78 o 
  -1  -4  13       10.06        9.25      0.63 o 
   0  -4  13        1.16        1.22      0.42 o 
   1  -4  13       20.20       22.14      0.90 o 
   2  -4  13        0.59        0.57      0.41 o 
   3  -4  13        2.13        2.27      0.38 o 
   4  -4  13        0.39        1.05      0.36 o 
   5  -4  13        0.72        0.92      0.35 o 
   6  -4  13        1.20        0.63      0.33 o 
 -10  -3  13        0.02        0.00      0.29 o 
  -9  -3  13        4.21        4.66      0.46 o 
  -8  -3  13        3.82        3.87      0.52 o 
  -7  -3  13       10.22        9.14      0.68 o 
  -6  -3  13       19.24       17.84      0.86 o 
  -5  -3  13       15.89       16.50      0.81 o 
  -4  -3  13       53.29       51.30      1.29 o 
  -3  -3  13       72.99       77.97      1.53 o 
  -2  -3  13       46.56       41.94      1.16 o 
  -1  -3  13       15.72       15.87      0.75 o 
   0  -3  13       46.64       46.29      1.21 o 
   1  -3  13       38.59       38.80      1.14 o 
   2  -3  13       28.68       26.22      0.99 o 
   3  -3  13       25.39       23.68      0.92 o 
   4  -3  13        1.74        1.97      0.38 o 
   5  -3  13        7.90        7.15      0.55 o 
   6  -3  13        2.13        2.33      0.32 o 
 -10  -2  13        2.99        3.42      0.36 o 
  -9  -2  13        4.54        3.91      0.47 o 
  -8  -2  13        1.17        0.83      0.42 o 
  -7  -2  13       35.24       39.13      1.16 o 
  -6  -2  13       41.53       46.04      1.26 o 
  -5  -2  13       19.94       18.26      0.84 o 
  -4  -2  13      145.20      132.83      1.96 o 
  -3  -2  13       41.52       44.69      1.16 o 
  -2  -2  13       38.79       41.10      1.12 o 
  -1  -2  13        0.97        2.42      0.43 o 
   0  -2  13        3.37        3.88      0.47 o 
   1  -2  13        3.89        3.61      0.95 o 
   2  -2  13      145.09      151.21      2.19 o 
   3  -2  13        1.05        1.30      0.41 o 
   4  -2  13        8.03        7.55      0.57 o 
   5  -2  13       10.69        9.79      0.58 o 
   6  -2  13        5.70        5.30      0.42 o 
 -11  -1  13        5.32        0.52      0.48 o 
 -10  -1  13        2.49        2.50      0.45 o 
  -9  -1  13       16.41       18.68      0.80 o 
  -8  -1  13        2.26        2.56      0.46 o 
  -7  -1  13       98.62      103.34      1.84 o 
  -6  -1  13       15.48       17.06      0.81 o 
  -5  -1  13       51.21       53.12      1.29 o 
  -4  -1  13        5.32        4.73      0.52 o 
  -3  -1  13        0.74        0.47      0.41 o 
  -2  -1  13       15.91       15.39      0.73 o 
  -1  -1  13        2.27        0.73      0.37 o 
   0  -1  13       34.03       36.44      1.08 o 
   1  -1  13        0.04        0.10      0.42 o 
   2  -1  13        4.71        5.23      0.53 o 
   3  -1  13        3.18        3.67      0.48 o 
   4  -1  13        9.12       10.18      0.61 o 
   5  -1  13        2.74        3.15      0.39 o 
 -11   0  13        0.39        0.53      0.34 o 
 -10   0  13        5.77        6.15      0.56 o 
  -9   0  13       41.52       46.22      1.26 o 
  -8   0  13       27.20       29.62      1.07 o 
  -7   0  13      130.77      136.03      2.11 o 
  -6   0  13        2.67        2.53      0.48 o 
  -5   0  13       70.17       64.46      1.42 o 
  -4   0  13      136.55      137.04      1.97 o 
  -3   0  13       37.22       33.84      1.05 o 
  -2   0  13       19.58       19.46      0.80 o 
  -1   0  13        6.59        7.76      0.56 o 
   0   0  13        2.69        2.95      0.44 o 
   1   0  13       99.13       97.54      1.73 o 
   2   0  13        1.61        1.94      0.41 o 
   3   0  13       33.57       31.44      1.01 o 
   4   0  13        0.00        0.18      0.37 o 
   5   0  13        6.22        5.71      0.47 o 
 -11   1  13        0.00        0.24      0.32 o 
 -10   1  13        3.63        3.40      0.47 o 
  -9   1  13        6.35        6.95      0.61 o 
  -8   1  13       60.63       66.78      1.51 o 
  -7   1  13      120.77      132.59      2.04 o 
  -6   1  13        4.12        3.59      0.51 o 
  -5   1  13      160.04      150.65      2.09 o 
  -4   1  13       20.53       18.50      0.83 o 
  -3   1  13       66.67       60.47      1.35 o 
  -2   1  13        2.51        2.27      0.64 o 
  -1   1  13        3.65        3.41      0.50 o 
   0   1  13       56.61       53.99      1.34 o 
   1   1  13       53.56       49.29      1.28 o 
   2   1  13       69.56       63.37      1.48 o 
   3   1  13        9.70        8.94      0.64 o 
   4   1  13       51.84       57.77      1.25 o 
   5   1  13        0.87        0.27      0.30 o 
 -12   2  13        0.83        0.26      0.30 o 
 -11   2  13        0.40        0.88      0.37 o 
 -10   2  13        3.85        4.45      0.48 o 
  -9   2  13        4.82        5.26      0.56 o 
  -8   2  13        2.53        2.81      0.49 o 
  -7   2  13       94.87      104.37      1.82 o 
  -6   2  13        3.58        3.17      0.52 o 
  -5   2  13       46.81       46.51      1.23 o 
  -4   2  13       20.04       21.36      0.87 o 
  -3   2  13       46.25       44.54      1.18 o 
  -2   2  13       32.84       30.00      1.00 o 
  -1   2  13      206.27      188.03      2.39 o 
   0   2  13       68.60       65.77      1.48 o 
   1   2  13      100.82       95.43      1.77 o 
   2   2  13      126.87      134.37      2.01 o 
   3   2  13        3.70        3.40      0.46 o 
   4   2  13        0.01        0.38      0.30 o 
 -12   3  13        0.36        0.24      0.30 o 
 -11   3  13        3.21        3.09      0.69 o 
 -10   3  13        0.22        0.22      0.40 o 
  -9   3  13        0.72        0.10      0.39 o 
  -8   3  13       36.98       41.55      1.18 o 
  -7   3  13        0.67        0.00      0.47 o 
  -6   3  13       35.79       39.56      1.20 o 
  -5   3  13       25.69       25.57      0.98 o 
  -4   3  13       14.13       12.73      0.72 o 
  -3   3  13        2.91        3.26      0.50 o 
  -2   3  13        1.76        1.72      0.47 o 
  -1   3  13      133.59      126.15      2.02 o 
   0   3  13       14.20       12.61      0.79 o 
   1   3  13       28.01       27.13      1.00 o 
   2   3  13       25.76       25.64      0.95 o 
   3   3  13        2.63        2.88      0.42 o 
   4   3  13        2.30        2.08      0.48 o 
 -12   4  13        0.00        0.18      0.28 o 
 -11   4  13        9.18        9.46      0.63 o 
 -10   4  13        8.69        7.93      0.62 o 
  -9   4  13        2.05        2.31      0.39 o 
  -8   4  13        5.89        5.62      0.59 o 
  -7   4  13        4.87        5.57      0.60 o 
  -6   4  13      647.46      613.97      4.34 o 
  -5   4  13       29.51       31.55      1.09 o 
  -4   4  13      112.09      104.96      1.80 o 
  -3   4  13       30.78       31.41      1.06 o 
  -2   4  13        3.52        3.25      0.55 o 
  -1   4  13      230.98      222.66      2.64 o 
   0   4  13       64.89       60.23      1.40 o 
   1   4  13        0.07        0.08      0.37 o 
   2   4  13       26.13       28.43      0.93 o 
   3   4  13        0.00        0.13      0.27 o 
 -12   5  13        0.34        0.29      0.33 o 
 -11   5  13        0.74        1.39      0.40 o 
 -10   5  13        3.89        4.17      0.50 o 
  -9   5  13        0.12        0.50      0.34 o 
  -8   5  13       81.07       88.21      1.68 o 
  -7   5  13        0.50        0.25      0.47 o 
  -6   5  13       72.88       77.59      1.60 o 
  -5   5  13        3.84        3.58      0.55 o 
  -4   5  13       22.99       23.69      0.94 o 
  -3   5  13      403.38      405.61      3.56 o 
  -2   5  13        0.32        0.22      0.43 o 
  -1   5  13       39.93       43.57      1.22 o 
   0   5  13        3.15        2.76      0.51 o 
   1   5  13       37.02       37.37      1.07 o 
   2   5  13       14.88       16.55      0.70 o 
 -12   6  13       11.31       11.10      0.55 o 
 -11   6  13        6.47        6.07      0.60 o 
 -10   6  13        0.83        1.38      0.39 o 
  -9   6  13        0.39        0.00      0.34 o 
  -8   6  13        1.16        1.15      0.45 o 
  -7   6  13       43.35       39.25      1.19 o 
  -6   6  13       19.27       20.72      0.88 o 
  -5   6  13        6.63        6.73      0.60 o 
  -4   6  13       51.52       47.37      1.30 o 
  -3   6  13        4.74        4.21      0.54 o 
  -2   6  13       37.95       37.93      1.16 o 
  -1   6  13       16.59       17.91      0.82 o 
   0   6  13       27.42       30.05      1.00 o 
   1   6  13       11.17       10.16      0.59 o 
   2   6  13        0.32        0.05      0.28 o 
 -12   7  13        7.73        8.95      0.47 o 
 -11   7  13        8.47        9.26      0.54 o 
 -10   7  13        2.62        2.90      0.41 o 
  -9   7  13        3.25        2.84      0.46 o 
  -8   7  13        0.00        0.50      0.34 o 
  -7   7  13        0.00        0.27      0.37 o 
  -6   7  13        1.21        1.02      0.42 o 
  -5   7  13       10.24       11.03      0.68 o 
  -4   7  13        3.87        4.30      0.52 o 
  -3   7  13        1.91        0.82      0.42 o 
  -2   7  13       30.25       33.79      1.04 o 
  -1   7  13       41.77       45.84      1.15 o 
   0   7  13        3.32        2.88      0.46 o 
   1   7  13        0.26        0.00      0.28 o 
 -11   8  13        0.00        0.00      0.30 o 
 -10   8  13        1.70        0.71      0.36 o 
  -9   8  13       12.27       11.29      0.62 o 
  -8   8  13        2.41        2.14      0.55 o 
  -7   8  13       11.69       10.41      0.65 o 
  -6   8  13       81.77       73.72      1.51 o 
  -5   8  13        0.47        0.41      0.37 o 
  -4   8  13        1.97        2.31      0.40 o 
  -3   8  13        0.52        0.85      0.34 o 
  -2   8  13        0.54        0.45      0.35 o 
  -1   8  13       15.32       14.82      0.67 o 
   0   8  13       10.73       11.82      0.56 o 
 -11   9  13        1.23        0.33      0.29 o 
 -10   9  13        9.25       10.35      0.55 o 
  -9   9  13       17.35       15.71      0.71 o 
  -8   9  13       34.35       32.45      0.97 o 
  -7   9  13        9.20       10.11      0.63 o 
  -6   9  13        2.94        3.38      0.44 o 
  -5   9  13        0.03        0.57      0.33 o 
  -4   9  13        3.45        3.23      0.45 o 
  -3   9  13        0.33        0.23      0.31 o 
  -2   9  13        0.09        0.00      0.29 o 
 -10  10  13        3.83        4.25      0.40 o 
  -9  10  13        0.07        0.06      0.27 o 
  -8  10  13       13.36       13.00      0.63 o 
  -7  10  13        0.09        0.34      0.34 o 
  -6  10  13       14.87       14.80      0.67 o 
  -5  10  13        0.41        0.21      0.31 o 
  -4  10  13        0.59        0.45      0.28 o 
  -3  10  13        0.28        0.46      0.26 o 
  -8  11  13        4.43        3.99      0.38 o 
  -7  11  13        2.81        3.20      0.34 o 
  -6  11  13        0.48        0.00      0.30 o 
  -5  11  13        0.74        0.39      0.31 o 
  -2 -10  14        0.08        0.00      0.29 o 
  -1 -10  14        0.27        0.18      0.33 o 
   0 -10  14        0.04        0.44      0.34 o 
   1 -10  14       15.93       17.17      0.69 o 
   2 -10  14        2.53        2.83      0.33 o 
   3 -10  14        0.30        0.29      0.27 o 
  -4  -9  14        2.13        0.38      0.40 o 
  -3  -9  14        2.53        2.69      0.37 o 
  -2  -9  14        1.45        1.27      0.38 o 
  -1  -9  14       11.85       11.91      0.65 o 
   0  -9  14       29.90       33.13      0.96 o 
   1  -9  14        0.36        0.82      0.39 o 
   2  -9  14        4.54        4.59      0.47 o 
   3  -9  14        8.12        8.42      0.52 o 
   4  -9  14        4.88        5.47      0.44 o 
  -5  -8  14        0.69        0.73      0.34 o 
  -4  -8  14        0.41        0.56      0.38 o 
  -3  -8  14       32.25       29.44      0.95 o 
  -2  -8  14       13.81       12.58      0.72 o 
  -1  -8  14        0.10        0.00      0.38 o 
   0  -8  14       14.11       15.68      0.74 o 
   1  -8  14       11.29       10.83      0.66 o 
   2  -8  14       31.71       29.31      0.95 o 
   3  -8  14        2.10        2.34      0.39 o 
   4  -8  14       20.68       21.51      0.76 o 
   5  -8  14        2.78        3.10      0.32 o 
  -6  -7  14        0.13        0.00      0.31 o 
  -5  -7  14        0.03        0.40      0.35 o 
  -4  -7  14        3.57        3.66      0.48 o 
  -3  -7  14        0.35        0.28      0.39 o 
  -2  -7  14        2.29        2.18      0.59 o 
  -1  -7  14       27.45       29.34      1.00 o 
   0  -7  14       11.10       10.12      0.66 o 
   1  -7  14        4.90        4.51      0.53 o 
   2  -7  14        5.76        6.51      0.55 o 
   3  -7  14        4.19        3.86      0.48 o 
   4  -7  14       31.34       35.27      0.96 o 
   5  -7  14        3.98        4.47      0.38 o 
  -7  -6  14        1.78        2.09      0.32 o 
  -6  -6  14        4.56        4.84      0.47 o 
  -5  -6  14        9.67       10.39      0.62 o 
  -4  -6  14        0.26        0.20      0.37 o 
  -3  -6  14        3.57        3.13      0.49 o 
  -2  -6  14       10.37        9.26      0.66 o 
  -1  -6  14       45.55       41.66      1.20 o 
   0  -6  14       37.04       36.55      1.10 o 
   1  -6  14       42.51       37.71      1.11 o 
   2  -6  14        7.68        7.04      0.57 o 
   3  -6  14       19.65       17.98      0.78 o 
   4  -6  14        8.07        8.17      0.56 o 
   5  -6  14        5.04        4.76      0.41 o 
  -8  -5  14        0.98        0.49      0.30 o 
  -7  -5  14        0.30        0.76      0.35 o 
  -6  -5  14        2.24        2.24      0.45 o 
  -5  -5  14        0.19        0.67      0.38 o 
  -4  -5  14        0.93        1.28      0.33 o 
  -3  -5  14       52.91       54.30      1.34 o 
  -2  -5  14       15.05       16.80      0.82 o 
  -1  -5  14        2.39        2.19      0.44 o 
   0  -5  14       50.41       45.53      1.26 o 
   1  -5  14       30.88       33.93      1.08 o 
   2  -5  14        4.90        5.65      0.59 o 
   3  -5  14       30.09       30.60      1.00 o 
   4  -5  14        0.61        0.42      0.34 o 
   5  -5  14        0.96        1.30      0.35 o 
  -9  -4  14        0.63        0.27      0.30 o 
  -8  -4  14        2.27        2.50      0.41 o 
  -7  -4  14        2.22        0.52      0.41 o 
  -6  -4  14        0.24        0.56      0.39 o 
  -5  -4  14        4.99        4.45      0.51 o 
  -4  -4  14        3.26        3.20      0.47 o 
  -3  -4  14        1.29        1.48      0.35 o 
  -2  -4  14        0.28        0.46      0.41 o 
  -1  -4  14       60.52       54.57      1.34 o 
   0  -4  14        0.84        0.21      0.40 o 
   1  -4  14       11.13       10.94      0.68 o 
   2  -4  14        1.35        0.98      0.38 o 
   3  -4  14        5.69        6.22      0.57 o 
   4  -4  14        8.95        9.78      0.60 o 
   5  -4  14        2.91        3.30      0.38 o 
  -9  -3  14        0.34        0.00      0.35 o 
  -8  -3  14       23.98       27.00      0.94 o 
  -7  -3  14        2.80        2.59      0.46 o 
  -6  -3  14        0.46        0.28      0.43 o 
  -5  -3  14       18.26       19.19      0.84 o 
  -4  -3  14        9.07       10.05      0.68 o 
  -3  -3  14       17.67       17.17      0.81 o 
  -2  -3  14      139.46      137.29      2.06 o 
  -1  -3  14        0.14        0.00      0.41 o 
   0  -3  14        2.17        2.89      0.39 o 
   1  -3  14       31.00       29.21      1.00 o 
   2  -3  14       54.84       54.82      1.33 o 
   3  -3  14        1.99        1.90      0.45 o 
   4  -3  14        5.02        5.57      0.52 o 
   5  -3  14        6.92        7.50      0.50 o 
 -10  -2  14        5.14        4.88      0.44 o 
  -9  -2  14        5.55        6.28      0.52 o 
  -8  -2  14        4.17        4.39      0.49 o 
  -7  -2  14        0.01        0.02      0.41 o 
  -6  -2  14       67.43       70.63      1.52 o 
  -5  -2  14        0.08        0.91      0.40 o 
  -4  -2  14       49.29       48.38      1.26 o 
  -3  -2  14       13.83       13.03      0.76 o 
  -2  -2  14       10.20        9.06      0.65 o 
  -1  -2  14        9.60        8.86      0.71 o 
   0  -2  14        7.97        8.31      0.64 o 
   1  -2  14       11.75       11.01      0.71 o 
   2  -2  14        0.13        0.13      0.43 o 
   3  -2  14        0.10        0.49      0.35 o 
   4  -2  14       16.24       16.39      0.74 o 
   5  -2  14        3.11        2.91      0.36 o 
 -10  -1  14        1.37        0.91      0.37 o 
  -9  -1  14        0.09        0.47      0.35 o 
  -8  -1  14       23.44       23.43      0.93 o 
  -7  -1  14       30.96       29.99      1.03 o 
  -6  -1  14        0.00        0.99      0.41 o 
  -5  -1  14        8.58        7.62      0.66 o 
  -4  -1  14       32.09       29.50      1.00 o 
  -3  -1  14       65.19       63.09      1.42 o 
  -2  -1  14        0.06        0.32      0.36 o 
  -1  -1  14        8.81        8.00      0.62 o 
   0  -1  14       89.04       81.09      1.61 o 
   1  -1  14       87.34       94.55      1.74 o 
   2  -1  14        2.12        1.91      0.52 o 
   3  -1  14        5.23        4.69      0.54 o 
   4  -1  14       11.01       11.87      0.60 o 
   5  -1  14        0.03        0.08      0.26 o 
 -11   0  14        0.04        0.21      0.26 o 
 -10   0  14        2.08        2.32      0.37 o 
  -9   0  14        0.68        0.35      0.40 o 
  -8   0  14        1.58        1.43      0.51 o 
  -7   0  14        0.31        0.43      0.44 o 
  -6   0  14        3.36        3.88      0.48 o 
  -5   0  14       30.76       30.75      1.02 o 
  -4   0  14        0.07        0.06      0.37 o 
  -3   0  14        3.29        2.90      0.58 o 
  -2   0  14        0.53        0.85      0.39 o 
  -1   0  14      182.33      172.60      2.31 o 
   0   0  14        1.40        1.28      0.47 o 
   1   0  14       10.46        9.98      0.66 o 
   2   0  14        3.46        3.15      0.51 o 
   3   0  14        7.65        8.52      0.56 o 
   4   0  14       10.67       10.38      0.54 o 
 -11   1  14        4.93        5.37      0.40 o 
 -10   1  14        0.80        0.46      0.40 o 
  -9   1  14       27.75       28.90      1.00 o 
  -8   1  14       13.44       12.03      0.75 o 
  -7   1  14       28.37       25.87      0.98 o 
  -6   1  14       57.65       59.27      1.42 o 
  -5   1  14        6.26        5.55      0.59 o 
  -4   1  14        4.82        4.61      0.53 o 
  -3   1  14        1.27        1.51      0.39 o 
  -2   1  14       18.90       17.47      0.79 o 
  -1   1  14        4.72        4.27      0.52 o 
   0   1  14       55.23       50.35      1.28 o 
   1   1  14        1.21        1.32      0.39 o 
   2   1  14        7.86        7.22      0.63 o 
   3   1  14        0.22        0.49      0.33 o 
   4   1  14        9.50       10.70      0.53 o 
 -11   2  14        2.09        1.92      0.45 o 
 -10   2  14        7.03        7.72      0.54 o 
  -9   2  14        0.95        1.58      0.43 o 
  -8   2  14       37.62       40.23      1.19 o 
  -7   2  14        2.76        3.18      0.48 o 
  -6   2  14       75.82       80.88      1.61 o 
  -5   2  14        3.60        4.19      0.54 o 
  -4   2  14       67.76       71.88      1.51 o 
  -3   2  14       38.15       41.99      1.19 o 
  -2   2  14       19.80       20.26      0.88 o 
  -1   2  14       18.87       20.84      0.88 o 
   0   2  14        4.36        4.80      0.51 o 
   1   2  14        0.02        0.04      0.40 o 
   2   2  14       22.48       24.92      0.89 o 
   3   2  14        0.58        0.29      0.32 o 
 -11   3  14        3.25        2.97      0.40 o 
 -10   3  14        3.48        3.86      0.47 o 
  -9   3  14        0.02        0.16      0.37 o 
  -8   3  14        0.71        0.70      0.46 o 
  -7   3  14       16.38       14.84      0.80 o 
  -6   3  14       13.03       14.63      0.76 o 
  -5   3  14        2.77        2.56      0.71 o 
  -4   3  14       25.65       24.08      0.94 o 
  -3   3  14       44.99       45.21      1.22 o 
  -2   3  14        4.46        4.69      0.51 o 
  -1   3  14        4.78        4.70      0.51 o 
   0   3  14        6.01        5.60      0.55 o 
   1   3  14        2.22        2.01      0.52 o 
   2   3  14        9.38        8.52      0.62 o 
   3   3  14        0.23        0.00      0.28 o 
 -12   4  14        6.27        6.72      0.47 o 
 -11   4  14        5.86        5.78      0.49 o 
 -10   4  14       10.63        9.78      0.65 o 
  -9   4  14        0.31        0.03      0.34 o 
  -8   4  14        0.34        0.54      0.38 o 
  -7   4  14        7.53        8.24      0.66 o 
  -6   4  14       17.24       17.10      0.84 o 
  -5   4  14       45.54       50.90      1.32 o 
  -4   4  14       10.89       11.73      0.73 o 
  -3   4  14       17.23       16.16      0.79 o 
  -2   4  14       19.59       17.86      0.84 o 
  -1   4  14       15.57       16.00      0.79 o 
   0   4  14        1.21        1.27      0.34 o 
   1   4  14       32.49       32.25      1.00 o 
   2   4  14        8.73        9.83      0.55 o 
 -12   5  14        0.00        0.00      0.25 o 
 -11   5  14        5.62        6.31      0.49 o 
 -10   5  14        0.18        0.17      0.35 o 
  -9   5  14        1.12        1.24      0.36 o 
  -8   5  14        3.88        4.13      0.51 o 
  -7   5  14       75.51       78.01      1.61 o 
  -6   5  14        1.00        1.06      0.45 o 
  -5   5  14        2.07        2.36      0.44 o 
  -4   5  14       25.59       23.30      0.91 o 
  -3   5  14        0.97        1.97      0.41 o 
  -2   5  14        2.30        2.35      0.49 o 
  -1   5  14        0.19        0.09      0.36 o 
   0   5  14        8.73        9.64      0.61 o 
   1   5  14        9.91        9.17      0.56 o 
 -11   6  14        1.37        1.44      0.37 o 
 -10   6  14        0.79        1.28      0.39 o 
  -9   6  14       29.09       28.82      1.00 o 
  -8   6  14       18.55       20.17      0.86 o 
  -7   6  14        0.88        0.65      0.41 o 
  -6   6  14       20.83       19.30      0.84 o 
  -5   6  14       17.61       16.31      0.77 o 
  -4   6  14        0.67        0.20      0.37 o 
  -3   6  14        0.23        0.88      0.41 o 
  -2   6  14        3.05        2.80      0.47 o 
  -1   6  14        0.90        1.16      0.38 o 
   0   6  14        1.21        1.43      0.32 o 
   1   6  14        4.24        3.79      0.38 o 
 -11   7  14        2.81        2.49      0.34 o 
 -10   7  14        1.34        1.29      0.37 o 
  -9   7  14        0.03        0.00      0.33 o 
  -8   7  14        1.46        1.45      0.34 o 
  -7   7  14        6.60        5.91      0.55 o 
  -6   7  14        2.70        2.53      0.45 o 
  -5   7  14        3.63        3.32      0.48 o 
  -4   7  14       17.14       17.14      0.79 o 
  -3   7  14       12.30       12.25      0.63 o 
  -2   7  14        3.01        3.21      0.42 o 
  -1   7  14        2.46        2.15      0.47 o 
   0   7  14        2.35        2.59      0.31 o 
 -11   8  14        0.39        0.02      0.27 o 
 -10   8  14        0.75        0.77      0.30 o 
  -9   8  14        0.04        0.00      0.30 o 
  -8   8  14        6.80        7.10      0.52 o 
  -7   8  14        7.13        6.55      0.54 o 
  -6   8  14       23.81       25.51      0.88 o 
  -5   8  14        1.08        2.12      0.37 o 
  -4   8  14       11.04       11.89      0.63 o 
  -3   8  14        9.84        9.58      0.58 o 
  -2   8  14        3.22        3.42      0.37 o 
  -1   8  14        0.18        0.00      0.26 o 
 -10   9  14        0.99        0.47      0.28 o 
  -9   9  14        1.70        1.55      0.39 o 
  -8   9  14        2.13        2.48      0.38 o 
  -7   9  14       11.63       11.57      0.62 o 
  -6   9  14        8.69        8.62      0.58 o 
  -5   9  14        0.46        0.27      0.29 o 
  -4   9  14        0.87        0.42      0.27 o 
  -3   9  14        0.24        0.11      0.27 o 
  -9  10  14        2.56        2.43      0.54 o 
  -8  10  14        0.34        0.00      0.29 o 
  -7  10  14        0.00        0.46      0.26 o 
  -6  10  14       15.91       17.26      0.64 o 
  -5  10  14       10.43       11.29      0.54 o 
   0 -10  15        0.62        0.01      0.25 o 
   1 -10  15        5.34        5.77      0.41 o 
  -3  -9  15        1.48        0.60      0.38 o 
  -2  -9  15        1.04        0.86      0.35 o 
  -1  -9  15        0.02        0.34      0.31 o 
   0  -9  15        1.49        1.73      0.33 o 
   1  -9  15        2.07        2.03      0.49 o 
   2  -9  15        0.03        0.22      0.25 o 
   3  -9  15        0.83        0.22      0.29 o 
  -5  -8  15        1.96        0.49      0.37 o 
  -4  -8  15        0.02        0.00      0.32 o 
  -3  -8  15        0.97        0.00      0.34 o 
  -2  -8  15        1.52        0.24      0.35 o 
  -1  -8  15        0.00        0.23      0.33 o 
   0  -8  15        2.25        2.06      0.46 o 
   1  -8  15        0.13        0.40      0.32 o 
   2  -8  15        1.00        0.32      0.34 o 
   3  -8  15        6.16        6.89      0.47 o 
  -6  -7  15        1.84        0.37      0.32 o 
  -5  -7  15        1.40        0.08      0.36 o 
  -4  -7  15       23.14       24.89      0.88 o 
  -3  -7  15       11.12       12.55      0.66 o 
  -2  -7  15       11.50       10.76      0.61 o 
  -1  -7  15        1.30        1.39      0.40 o 
   0  -7  15        4.56        5.33      0.48 o 
   1  -7  15       20.99       23.36      0.84 o 
   2  -7  15        5.86        6.29      0.52 o 
   3  -7  15        0.04        0.03      0.31 o 
   4  -7  15        6.80        7.38      0.46 o 
  -7  -6  15        0.00        0.06      0.27 o 
  -6  -6  15        4.37        4.80      0.44 o 
  -5  -6  15        0.89        1.09      0.40 o 
  -4  -6  15        5.88        5.53      0.53 o 
  -3  -6  15        3.52        4.01      0.46 o 
  -2  -6  15       15.93       14.69      0.73 o 
  -1  -6  15        0.15        0.09      0.39 o 
   0  -6  15        5.57        6.21      0.52 o 
   1  -6  15       14.13       16.08      0.75 o 
   2  -6  15        0.23        0.67      0.39 o 
   3  -6  15        4.48        5.01      0.45 o 
   4  -6  15        4.75        5.28      0.41 o 
  -8  -5  15        4.79        4.53      0.97 o 
  -7  -5  15        1.03        0.55      0.37 o 
  -6  -5  15        0.38        0.00      0.37 o 
  -5  -5  15        2.48        2.29      0.55 o 
  -4  -5  15       11.86       11.59      0.67 o 
  -3  -5  15        0.23        0.58      0.38 o 
  -2  -5  15       14.52       13.69      0.74 o 
  -1  -5  15        9.28        8.76      0.67 o 
   0  -5  15        3.12        3.50      0.45 o 
   1  -5  15        0.83        0.44      0.37 o 
   2  -5  15       19.61       19.09      0.78 o 
   3  -5  15        2.60        0.97      0.37 o 
   4  -5  15       10.99       12.21      0.57 o 
  -8  -4  15        0.53        0.42      0.33 o 
  -7  -4  15        3.85        4.23      0.52 o 
  -6  -4  15        5.45        4.92      0.52 o 
  -5  -4  15        7.80        8.10      0.62 o 
  -4  -4  15        5.66        6.25      0.54 o 
  -3  -4  15        2.98        0.25      0.45 o 
  -2  -4  15        9.05       10.25      0.67 o 
  -1  -4  15       30.85       33.31      1.08 o 
   0  -4  15       10.76       10.22      0.65 o 
   1  -4  15       49.15       48.93      1.25 o 
   2  -4  15       16.40       16.74      0.78 o 
   3  -4  15        0.02        0.68      0.32 o 
   4  -4  15        2.94        3.28      0.36 o 
  -9  -3  15        8.31        7.71      0.47 o 
  -8  -3  15        1.44        0.51      0.39 o 
  -7  -3  15       51.41       49.97      1.24 o 
  -6  -3  15        0.59        0.95      0.39 o 
  -5  -3  15       13.75       14.45      0.75 o 
  -4  -3  15       12.12       13.44      0.71 o 
  -3  -3  15       18.63       16.80      0.85 o 
  -2  -3  15        0.45        0.94      0.39 o 
  -1  -3  15       28.00       25.38      0.93 o 
   0  -3  15        3.93        4.02      0.50 o 
   1  -3  15       15.91       17.98      0.81 o 
   2  -3  15       14.33       15.98      0.76 o 
   3  -3  15       18.12       16.87      0.73 o 
   4  -3  15        5.00        4.62      0.44 o 
  -9  -2  15        0.00        0.15      0.30 o 
  -8  -2  15        2.51        2.86      0.46 o 
  -7  -2  15       30.35       33.33      1.06 o 
  -6  -2  15        0.01        0.00      0.40 o 
  -5  -2  15       14.88       13.85      0.80 o 
  -4  -2  15        0.92        0.00      0.40 o 
  -3  -2  15        0.12        0.26      0.34 o 
  -2  -2  15       22.32       20.48      0.90 o 
  -1  -2  15        4.13        3.98      0.49 o 
   0  -2  15       13.14       14.61      0.75 o 
   1  -2  15        2.70        2.56      0.55 o 
   2  -2  15       26.76       25.32      0.94 o 
   3  -2  15        1.01        0.87      0.36 o 
   4  -2  15        0.15        0.01      0.26 o 
 -10  -1  15        0.70        0.26      0.29 o 
  -9  -1  15        6.42        5.81      0.52 o 
  -8  -1  15        1.68        1.62      0.47 o 
  -7  -1  15        1.31        1.32      0.48 o 
  -6  -1  15       16.86       15.76      0.83 o 
  -5  -1  15        9.44        8.31      0.71 o 
  -4  -1  15       30.33       31.99      1.04 o 
  -3  -1  15        1.00        0.31      0.40 o 
  -2  -1  15        9.32        8.38      0.67 o 
  -1  -1  15       11.46       11.48      0.70 o 
   0  -1  15        2.07        0.87      0.40 o 
   1  -1  15       11.19       12.30      0.70 o 
   2  -1  15       14.77       14.48      0.71 o 
   3  -1  15        2.98        3.08      0.42 o 
   4  -1  15        5.42        6.03      0.40 o 
 -10   0  15        0.18        0.59      0.32 o 
  -9   0  15        0.91        0.78      0.40 o 
  -8   0  15       13.47       14.61      0.77 o 
  -7   0  15       48.45       45.16      1.23 o 
  -6   0  15       45.17       45.10      1.25 o 
  -5   0  15        4.18        5.08      0.51 o 
  -4   0  15       50.15       45.61      1.28 o 
  -3   0  15        4.76        5.44      0.52 o 
  -2   0  15        4.61        4.47      0.63 o 
  -1   0  15       68.15       67.58      1.47 o 
   0   0  15        8.64        7.92      0.70 o 
   1   0  15        6.09        5.86      0.54 o 
   2   0  15        4.96        4.63      0.47 o 
   3   0  15        0.34        0.60      0.32 o 
 -11   1  15        1.19        0.30      0.29 o 
 -10   1  15        0.52        0.27      0.31 o 
  -9   1  15       16.10       16.19      0.75 o 
  -8   1  15       23.86       26.35      0.98 o 
  -7   1  15        0.17        0.76      0.43 o 
  -6   1  15       13.24       15.23      0.79 o 
  -5   1  15      133.31      141.64      2.09 o 
  -4   1  15       42.87       45.96      1.24 o 
  -3   1  15       14.50       14.61      0.75 o 
  -2   1  15       23.84       21.76      0.91 o 
  -1   1  15       43.43       38.55      1.18 o 
   0   1  15        0.17        0.39      0.40 o 
   1   1  15        0.09        0.27      0.32 o 
   2   1  15       20.16       22.27      0.81 o 
   3   1  15        0.05        0.26      0.27 o 
 -11   2  15        1.28        0.83      0.32 o 
 -10   2  15        6.60        7.43      0.52 o 
  -9   2  15        5.67        5.74      0.52 o 
  -8   2  15        0.62        0.98      0.40 o 
  -7   2  15        6.28        5.70      0.62 o 
  -6   2  15      112.58      104.00      1.82 o 
  -5   2  15        0.23        0.84      0.43 o 
  -4   2  15        3.12        2.66      0.54 o 
  -3   2  15       39.79       35.72      1.11 o 
  -2   2  15       42.41       41.01      1.18 o 
  -1   2  15       77.48       82.26      1.60 o 
   0   2  15        4.86        4.53      0.51 o 
   1   2  15        3.99        4.18      0.44 o 
   2   2  15        6.15        5.50      0.47 o 
   3   2  15        4.71        5.17      0.38 o 
 -11   3  15        2.56        2.25      0.51 o 
 -10   3  15        0.00        0.00      0.35 o 
  -9   3  15        4.08        4.08      0.47 o 
  -8   3  15       21.68       22.05      0.88 o 
  -7   3  15       40.83       45.70      1.21 o 
  -6   3  15       19.58       20.59      0.89 o 
  -5   3  15        3.98        3.59      0.55 o 
  -4   3  15       17.28       16.85      0.82 o 
  -3   3  15        0.41        0.01      0.40 o 
  -2   3  15        0.82        0.00      0.43 o 
  -1   3  15        1.69        1.88      0.42 o 
   0   3  15        0.00        0.04      0.34 o 
   1   3  15        0.00        0.23      0.28 o 
   2   3  15        8.21        7.66      0.48 o 
 -11   4  15        0.21        0.17      0.27 o 
 -10   4  15       19.34       21.29      0.79 o 
  -9   4  15        2.10        2.38      0.37 o 
  -8   4  15       11.25       10.62      0.67 o 
  -7   4  15       53.49       56.69      1.36 o 
  -6   4  15       50.98       53.14      1.33 o 
  -5   4  15       23.04       23.16      0.93 o 
  -4   4  15        0.74        0.20      0.40 o 
  -3   4  15        0.00        0.36      0.35 o 
  -2   4  15        8.07        7.40      0.60 o 
  -1   4  15       72.01       70.70      1.44 o 
   0   4  15        0.72        0.35      0.35 o 
   1   4  15        2.22        2.06      0.37 o 
 -11   5  15        0.04        0.00      0.26 o 
 -10   5  15        0.15        0.00      0.35 o 
  -9   5  15        3.75        4.03      0.45 o 
  -8   5  15        1.85        0.73      0.39 o 
  -7   5  15       45.81       50.74      1.26 o 
  -6   5  15        1.57        1.44      0.42 o 
  -5   5  15        0.70        0.36      0.40 o 
  -4   5  15        5.15        4.50      0.51 o 
  -3   5  15        0.01        0.11      0.34 o 
  -2   5  15       30.54       29.43      0.96 o 
  -1   5  15        0.24        0.03      0.34 o 
   0   5  15        8.38        9.22      0.53 o 
   1   5  15        0.07        0.09      0.24 o 
 -11   6  15        1.28        1.20      0.34 o 
 -10   6  15        7.13        7.95      0.52 o 
  -9   6  15       35.40       39.27      1.07 o 
  -8   6  15       18.21       20.10      0.79 o 
  -7   6  15       20.99       20.23      0.83 o 
  -6   6  15       18.07       16.72      0.76 o 
  -5   6  15        8.76        9.51      0.61 o 
  -4   6  15        6.87        6.16      0.56 o 
  -3   6  15        0.42        0.19      0.36 o 
  -2   6  15        4.25        4.54      0.45 o 
  -1   6  15        8.32        7.73      0.52 o 
   0   6  15        9.33        8.72      0.47 o 
 -11   7  15        3.76        4.21      0.36 o 
 -10   7  15        1.73        0.96      0.34 o 
  -9   7  15       14.48       15.88      0.68 o 
  -8   7  15        2.38        2.54      0.39 o 
  -7   7  15        1.67        1.73      0.34 o 
  -6   7  15        0.74        0.48      0.32 o 
  -5   7  15        0.88        0.55      0.32 o 
  -4   7  15        2.04        1.98      0.48 o 
  -3   7  15        7.10        6.91      0.52 o 
  -2   7  15        0.04        0.10      0.27 o 
  -1   7  15        0.13        0.00      0.26 o 
 -10   8  15        1.42        1.60      0.29 o 
  -9   8  15       40.37       43.63      1.08 o 
  -8   8  15        3.70        3.50      0.40 o 
  -7   8  15        2.27        2.21      0.45 o 
  -6   8  15        0.41        0.39      0.29 o 
  -5   8  15        0.03        0.26      0.28 o 
  -4   8  15        3.37        3.11      0.38 o 
  -3   8  15        0.50        0.35      0.29 o 
  -9   9  15        1.40        0.81      0.29 o 
  -8   9  15        0.11        0.17      0.27 o 
  -7   9  15        0.02        0.08      0.26 o 
  -6   9  15        3.20        2.90      0.38 o 
  -5   9  15        0.79        0.95      0.27 o 
  -4   9  15        0.64        0.49      0.27 o 
  -1  -9  16        0.37        0.00      0.27 o 
   0  -9  16        0.01        0.00      0.25 o 
  -3  -8  16        1.93        0.45      0.34 o 
  -2  -8  16        0.98        0.69      0.35 o 
  -1  -8  16        2.07        2.44      0.32 o 
   0  -8  16        0.42        0.53      0.35 o 
   1  -8  16        0.51        0.83      0.30 o 
   2  -8  16        2.22        2.00      0.44 o 
  -5  -7  16        7.91        7.86      0.47 o 
  -4  -7  16        0.01        0.09      0.30 o 
  -3  -7  16        2.08        1.92      0.48 o 
  -2  -7  16        2.77        3.16      0.40 o 
  -1  -7  16        0.38        0.00      0.35 o 
   0  -7  16        2.65        3.14      0.36 o 
   1  -7  16        0.43        0.23      0.29 o 
   2  -7  16       11.64       11.47      0.57 o 
   3  -7  16       16.90       15.24      0.62 o 
  -6  -6  16        0.08        0.29      0.28 o 
  -5  -6  16        1.63        0.68      0.38 o 
  -4  -6  16        2.20        2.48      0.38 o 
  -3  -6  16        0.04        0.26      0.35 o 
  -2  -6  16        2.52        2.28      0.42 o 
  -1  -6  16        0.05        0.00      0.32 o 
   0  -6  16        1.97        1.82      0.43 o 
   1  -6  16        0.31        0.13      0.34 o 
   2  -6  16        0.75        0.92      0.31 o 
   3  -6  16        1.20        0.49      0.32 o 
  -7  -5  16        0.54        0.16      0.29 o 
  -6  -5  16        0.17        0.01      0.32 o 
  -5  -5  16        6.42        5.84      0.48 o 
  -4  -5  16        0.04        0.41      0.31 o 
  -3  -5  16       10.42       11.02      0.64 o 
  -2  -5  16        1.79        2.19      0.38 o 
  -1  -5  16        0.40        0.50      0.34 o 
   0  -5  16        1.52        0.09      0.37 o 
   1  -5  16        0.62        0.53      0.38 o 
   2  -5  16        4.12        4.46      0.44 o 
   3  -5  16       10.91       12.13      0.55 o 
  -8  -4  16        0.76        0.08      0.31 o 
  -7  -4  16        0.20        0.08      0.32 o 
  -6  -4  16        4.37        4.85      0.50 o 
  -5  -4  16        1.32        0.67      0.37 o 
  -4  -4  16        5.62        6.29      0.51 o 
  -3  -4  16        9.15       10.29      0.63 o 
  -2  -4  16        3.87        3.55      0.52 o 
  -1  -4  16        0.28        0.00      0.36 o 
   0  -4  16       12.38       11.48      0.68 o 
   1  -4  16        2.53        2.27      0.50 o 
   2  -4  16        1.65        2.04      0.34 o 
   3  -4  16        0.04        0.00      0.29 o 
  -8  -3  16        4.23        3.84      0.47 o 
  -7  -3  16        0.01        0.16      0.35 o 
  -6  -3  16        0.78        1.30      0.40 o 
  -5  -3  16        4.20        3.91      0.50 o 
  -4  -3  16       17.35       15.71      0.76 o 
  -3  -3  16        1.67        1.91      0.37 o 
  -2  -3  16       20.76       22.91      0.90 o 
  -1  -3  16        7.91        7.15      0.59 o 
   0  -3  16        0.76        1.52      0.38 o 
   1  -3  16        3.96        4.55      0.48 o 
   2  -3  16        8.68        7.80      0.53 o 
   3  -3  16        0.77        0.23      0.29 o 
  -9  -2  16        0.00        0.00      0.27 o 
  -8  -2  16        5.74        5.37      0.50 o 
  -7  -2  16        2.24        2.27      0.41 o 
  -6  -2  16        3.88        4.41      0.47 o 
  -5  -2  16        0.02        0.49      0.36 o 
  -4  -2  16        0.38        1.04      0.40 o 
  -3  -2  16       21.08       19.37      0.87 o 
  -2  -2  16       25.63       23.91      0.97 o 
  -1  -2  16        0.09        0.00      0.37 o 
   0  -2  16        0.21        0.67      0.39 o 
   1  -2  16        4.27        4.72      0.45 o 
   2  -2  16        4.21        4.66      0.45 o 
   3  -2  16        5.61        6.34      0.43 o 
  -9  -1  16        0.08        0.00      0.30 o 
  -8  -1  16        9.05        8.30      0.63 o 
  -7  -1  16        0.85        0.89      0.43 o 
  -6  -1  16       20.22       18.53      0.83 o 
  -5  -1  16        7.13        6.57      0.57 o 
  -4  -1  16        0.00        0.63      0.38 o 
  -3  -1  16       38.04       33.85      1.08 o 
  -2  -1  16        1.02        0.70      0.40 o 
  -1  -1  16       28.17       25.05      0.94 o 
   0  -1  16        2.46        2.99      0.42 o 
   1  -1  16        5.63        5.71      0.48 o 
   2  -1  16        1.57        1.46      0.38 o 
   3  -1  16        0.00        0.02      0.25 o 
 -10   0  16        1.86        0.50      0.30 o 
  -9   0  16        3.05        2.82      0.38 o 
  -8   0  16        0.24        0.46      0.37 o 
  -7   0  16       10.19       11.40      0.67 o 
  -6   0  16        5.68        5.32      0.66 o 
  -5   0  16       37.06       33.33      1.07 o 
  -4   0  16        5.61        6.42      0.56 o 
  -3   0  16        3.09        2.78      0.46 o 
  -2   0  16        1.79        0.87      0.40 o 
  -1   0  16       13.58       12.31      0.69 o 
   0   0  16        0.05        0.34      0.34 o 
   1   0  16        1.73        1.98      0.36 o 
   2   0  16        2.46        2.83      0.36 o 
 -10   1  16        0.49        0.32      0.30 o 
  -9   1  16        0.79        1.05      0.34 o 
  -8   1  16       12.89       12.98      0.69 o 
  -7   1  16       26.42       27.60      0.98 o 
  -6   1  16        1.09        1.30      0.43 o 
  -5   1  16        0.23        0.10      0.40 o 
  -4   1  16        3.44        3.47      0.49 o 
  -3   1  16       10.09        8.89      0.61 o 
  -2   1  16       13.91       12.79      0.69 o 
  -1   1  16        2.80        2.59      0.52 o 
   0   1  16        5.38        5.49      0.51 o 
   1   1  16        3.34        3.10      0.39 o 
   2   1  16        0.89        0.98      0.27 o 
 -10   2  16        3.02        2.60      0.38 o 
  -9   2  16        4.69        5.16      0.47 o 
  -8   2  16        0.48        0.47      0.36 o 
  -7   2  16        8.25        7.70      0.59 o 
  -6   2  16        4.29        4.17      0.50 o 
  -5   2  16       38.79       37.93      1.12 o 
  -4   2  16       27.20       30.66      1.02 o 
  -3   2  16        0.59        0.55      0.40 o 
  -2   2  16        8.03        7.82      0.63 o 
  -1   2  16        0.24        0.46      0.38 o 
   0   2  16        2.74        2.32      0.44 o 
   1   2  16        0.10        0.00      0.29 o 
   2   2  16        4.06        4.08      0.36 o 
 -10   3  16        0.16        0.17      0.31 o 
  -9   3  16        3.91        4.29      0.43 o 
  -8   3  16        0.49        0.21      0.33 o 
  -7   3  16        0.35        0.22      0.37 o 
  -6   3  16       21.19       23.99      0.91 o 
  -5   3  16        1.68        1.78      0.35 o 
  -4   3  16       18.76       19.27      0.84 o 
  -3   3  16       13.42       14.92      0.73 o 
  -2   3  16       20.63       18.84      0.81 o 
  -1   3  16       10.13        9.29      0.63 o 
   0   3  16        8.96        8.48      0.55 o 
   1   3  16        1.71        1.77      0.28 o 
 -10   4  16        0.08        0.44      0.28 o 
  -9   4  16        0.02        0.00      0.34 o 
  -8   4  16        1.55        1.69      0.40 o 
  -7   4  16        5.03        4.76      0.56 o 
  -6   4  16        0.65        1.10      0.40 o 
  -5   4  16        0.02        0.12      0.36 o 
  -4   4  16       34.04       37.36      1.08 o 
  -3   4  16        0.73        0.02      0.35 o 
  -2   4  16        7.95        7.68      0.53 o 
  -1   4  16        0.59        0.09      0.31 o 
   0   4  16        2.10        1.98      0.32 o 
 -10   5  16        0.15        0.00      0.28 o 
  -9   5  16        0.71        0.00      0.35 o 
  -8   5  16       17.85       16.26      0.74 o 
  -7   5  16        4.25        3.95      0.47 o 
  -6   5  16        1.54        1.72      0.34 o 
  -5   5  16        0.64        0.05      0.34 o 
  -4   5  16        8.78        8.59      0.55 o 
  -3   5  16        8.37        7.50      0.57 o 
  -2   5  16        0.08        0.29      0.32 o 
  -1   5  16        2.20        2.12      0.34 o 
 -10   6  16        7.16        7.16      0.45 o 
  -9   6  16        0.89        0.87      0.32 o 
  -8   6  16        2.81        2.57      0.45 o 
  -7   6  16        1.81        1.63      0.40 o 
  -6   6  16        4.79        4.67      0.47 o 
  -5   6  16       13.99       12.86      0.67 o 
  -4   6  16        0.84        0.67      0.35 o 
  -3   6  16        1.40        0.84      0.35 o 
  -2   6  16        0.50        0.88      0.30 o 
 -10   7  16        6.23        6.12      0.42 o 
  -9   7  16        2.39        2.26      0.35 o 
  -8   7  16       11.95       11.89      0.60 o 
  -7   7  16        1.95        1.71      0.38 o 
  -6   7  16        4.31        4.02      0.43 o 
  -5   7  16        0.10        0.22      0.29 o 
  -4   7  16        6.17        5.61      0.44 o 
  -3   7  16        0.62        0.37      0.28 o 
  -9   8  16        0.32        0.39      0.27 o 
  -8   8  16        2.52        2.37      0.54 o 
  -7   8  16        1.11        0.85      0.27 o 
  -6   8  16        0.32        0.00      0.26 o 
  -5   8  16        3.90        3.82      0.37 o 
  -4   8  16        1.47        1.52      0.26 o 
  -4  -7  17       12.10       12.76      0.60 o 
  -3  -7  17        0.04        0.38      0.26 o 
  -2  -7  17        6.70        6.42      0.43 o 
  -1  -7  17        0.60        0.41      0.29 o 
   0  -7  17        0.33        0.30      0.26 o 
   1  -7  17        0.11        0.42      0.25 o 
  -5  -6  17        0.62        0.44      0.31 o 
  -4  -6  17        0.32        0.12      0.31 o 
  -3  -6  17        0.06        0.17      0.32 o 
  -2  -6  17        1.59        0.82      0.35 o 
  -1  -6  17        0.52        0.28      0.31 o 
   0  -6  17        4.53        5.20      0.41 o 
   1  -6  17        1.46        0.92      0.32 o 
   2  -6  17        0.75        0.46      0.28 o 
  -6  -5  17        0.23        0.59      0.30 o 
  -5  -5  17        0.07        0.58      0.29 o 
  -4  -5  17       12.13       13.48      0.63 o 
  -3  -5  17        5.24        5.23      0.46 o 
  -2  -5  17       10.33        9.53      0.60 o 
  -1  -5  17        0.04        0.34      0.30 o 
   0  -5  17        0.35        0.17      0.31 o 
   1  -5  17       14.26       15.91      0.65 o 
   2  -5  17       25.50       28.28      0.77 o 
  -7  -4  17        2.04        0.59      0.32 o 
  -6  -4  17        1.79        1.93      0.31 o 
  -5  -4  17        1.43        1.62      0.35 o 
  -4  -4  17        0.00        0.54      0.34 o 
  -3  -4  17        3.20        3.71      0.41 o 
  -2  -4  17        0.11        0.06      0.32 o 
  -1  -4  17        1.47        1.65      0.38 o 
   0  -4  17        0.03        0.00      0.31 o 
   1  -4  17        7.75        8.96      0.53 o 
   2  -4  17        2.31        2.76      0.32 o 
  -8  -3  17        0.13        0.00      0.26 o 
  -7  -3  17        2.85        2.68      0.58 o 
  -6  -3  17        0.05        0.05      0.31 o 
  -5  -3  17        0.19        0.23      0.33 o 
  -4  -3  17       12.63       11.54      0.62 o 
  -3  -3  17        7.49        8.18      0.57 o 
  -2  -3  17        0.22        0.13      0.33 o 
  -1  -3  17        0.97        0.93      0.35 o 
   0  -3  17       17.37       19.43      0.78 o 
   1  -3  17        3.70        3.38      0.41 o 
   2  -3  17        0.31        0.00      0.27 o 
  -8  -2  17        1.22        0.52      0.33 o 
  -7  -2  17        0.60        0.00      0.36 o 
  -6  -2  17        0.78        1.00      0.37 o 
  -5  -2  17        0.45        0.09      0.33 o 
  -4  -2  17        1.11        1.39      0.34 o 
  -3  -2  17        0.11        0.38      0.35 o 
  -2  -2  17        1.16        1.30      0.36 o 
  -1  -2  17        3.11        3.58      0.42 o 
   0  -2  17        0.04        0.00      0.34 o 
   1  -2  17       11.76       13.18      0.62 o 
   2  -2  17        6.93        7.90      0.45 o 
  -9  -1  17        0.22        0.00      0.25 o 
  -8  -1  17        0.46        0.43      0.36 o 
  -7  -1  17        2.27        2.50      0.40 o 
  -6  -1  17        0.08        0.00      0.33 o 
  -5  -1  17        6.93        7.61      0.56 o 
  -4  -1  17        6.19        6.51      0.53 o 
  -3  -1  17        5.29        5.84      0.51 o 
  -2  -1  17       22.39       24.54      0.89 o 
  -1  -1  17        2.29        2.16      0.45 o 
   0  -1  17       12.82       14.86      0.65 o 
   1  -1  17        1.49        1.61      0.31 o 
   2  -1  17        0.01        0.00      0.26 o 
  -9   0  17        0.75        0.31      0.34 o 
  -8   0  17        2.54        2.78      0.39 o 
  -7   0  17        8.12        7.47      0.53 o 
  -6   0  17        3.09        2.62      0.43 o 
  -5   0  17       29.74       32.44      0.99 o 
  -4   0  17        0.97        1.14      0.38 o 
  -3   0  17       10.78       11.76      0.67 o 
  -2   0  17        0.85        0.06      0.39 o 
  -1   0  17        4.64        5.20      0.48 o 
   0   0  17        2.30        2.17      0.42 o 
   1   0  17        3.38        3.75      0.37 o 
  -9   1  17        2.29        2.52      0.33 o 
  -8   1  17        1.21        1.30      0.41 o 
  -7   1  17        0.00        0.00      0.35 o 
  -6   1  17        2.57        2.96      0.46 o 
  -5   1  17        1.38        0.47      0.35 o 
  -4   1  17        0.04        0.12      0.33 o 
  -3   1  17        0.30        0.36      0.36 o 
  -2   1  17        6.53        7.20      0.53 o 
  -1   1  17        2.05        2.49      0.36 o 
   0   1  17        0.83        0.58      0.32 o 
   1   1  17        0.22        0.12      0.26 o 
 -10   2  17        3.72        4.13      0.34 o 
  -9   2  17        5.57        6.22      0.44 o 
  -8   2  17       16.07       16.37      0.71 o 
  -7   2  17        1.12        1.31      0.31 o 
  -6   2  17       27.31       27.59      0.97 o 
  -5   2  17       14.61       13.98      0.72 o 
  -4   2  17        1.39        0.84      0.36 o 
  -3   2  17        1.06        0.65      0.37 o 
  -2   2  17       15.99       14.64      0.70 o 
  -1   2  17        0.12        0.05      0.30 o 
   0   2  17        0.01        0.00      0.27 o 
 -10   3  17        4.72        4.27      0.40 o 
  -9   3  17        0.02        0.20      0.28 o 
  -8   3  17        0.48        0.54      0.31 o 
  -7   3  17        5.64        5.16      0.51 o 
  -6   3  17       14.67       15.53      0.72 o 
  -5   3  17        1.57        1.76      0.35 o 
  -4   3  17        0.05        0.09      0.34 o 
  -3   3  17        0.01        0.48      0.31 o 
  -2   3  17        0.18        0.10      0.28 o 
  -1   3  17        0.00        0.12      0.28 o 
   0   3  17        0.91        1.00      0.30 o 
 -10   4  17        0.72        0.47      0.29 o 
  -9   4  17        1.50        0.74      0.35 o 
  -8   4  17        1.67        1.47      0.40 o 
  -7   4  17       13.10       12.23      0.64 o 
  -6   4  17        5.72        6.37      0.50 o 
  -5   4  17        0.42        0.40      0.36 o 
  -4   4  17        0.08        0.54      0.33 o 
  -3   4  17        0.01        0.21      0.29 o 
  -2   4  17        0.12        0.08      0.31 o 
  -1   4  17        4.40        4.07      0.43 o 
  -9   5  17        0.35        0.14      0.28 o 
  -8   5  17        0.26        0.57      0.27 o 
  -7   5  17        1.92        1.88      0.35 o 
  -6   5  17        0.22        0.01      0.33 o 
  -5   5  17        4.88        5.47      0.44 o 
  -4   5  17        6.10        5.72      0.47 o 
  -3   5  17        1.91        1.82      0.42 o 
  -2   5  17        0.25        0.00      0.26 o 
  -9   6  17        3.78        4.22      0.38 o 
  -8   6  17        0.28        0.26      0.28 o 
  -7   6  17        1.84        1.76      0.36 o 
  -6   6  17        0.12        0.41      0.28 o 
  -5   6  17        4.61        4.55      0.41 o 
  -4   6  17        2.94        2.72      0.36 o 
  -3   6  17        0.86        0.45      0.26 o 
  -8   7  17        0.01        0.16      0.22 o 
  -7   7  17        1.28        1.00      0.29 o 
  -6   7  17        0.45        0.51      0.25 o 
  -5   7  17        0.08        0.17      0.23 o 
  -3  -6  18        1.91        2.09      0.31 o 
  -2  -6  18        0.14        0.00      0.23 o 
  -1  -6  18        0.00        0.15      0.25 o 
  -5  -5  18        1.07        0.71      0.33 o 
  -4  -5  18        0.17        0.18      0.28 o 
  -3  -5  18        0.04        0.14      0.25 o 
  -2  -5  18        0.05        0.00      0.27 o 
  -1  -5  18        0.99        0.78      0.32 o 
   0  -5  18        1.72        2.00      0.30 o 
  -6  -4  18        0.14        0.00      0.26 o 
  -5  -4  18       10.22       11.41      0.57 o 
  -4  -4  18        4.22        4.70      0.41 o 
  -3  -4  18        0.95        0.17      0.32 o 
  -2  -4  18        2.00        1.88      0.32 o 
  -1  -4  18        1.34        0.88      0.32 o 
   0  -4  18        0.18        0.21      0.28 o 
  -7  -3  18        3.59        3.90      0.38 o 
  -6  -3  18        0.06        0.00      0.30 o 
  -5  -3  18        6.28        7.10      0.49 o 
  -4  -3  18       13.07       14.49      0.62 o 
  -3  -3  18        6.75        6.31      0.48 o 
  -2  -3  18        0.98        1.04      0.35 o 
  -1  -3  18        2.74        3.09      0.39 o 
   0  -3  18        0.00        0.07      0.29 o 
   1  -3  18        0.65        0.66      0.28 o 
  -7  -2  18        3.27        3.06      0.39 o 
  -6  -2  18        2.54        0.93      0.38 o 
  -5  -2  18        1.58        1.39      0.37 o 
  -4  -2  18        0.04        0.73      0.33 o 
  -3  -2  18        0.46        0.16      0.32 o 
  -2  -2  18        0.21        0.32      0.30 o 
  -1  -2  18        0.91        0.57      0.31 o 
   0  -2  18        0.19        0.27      0.27 o 
  -8  -1  18        1.44        0.84      0.31 o 
  -7  -1  18        2.97        2.83      0.38 o 
  -6  -1  18       11.60       12.99      0.63 o 
  -5  -1  18        0.44        0.68      0.34 o 
  -4  -1  18        0.04        0.73      0.32 o 
  -3  -1  18        1.99        2.13      0.34 o 
  -2  -1  18        7.28        7.40      0.51 o 
  -1  -1  18        0.21        0.00      0.31 o 
   0  -1  18        1.59        1.79      0.32 o 
  -8   0  18        1.03        0.68      0.31 o 
  -7   0  18        0.97        1.39      0.37 o 
  -6   0  18       32.15       36.05      1.00 o 
  -5   0  18        0.84        0.77      0.35 o 
  -4   0  18        2.49        2.49      0.46 o 
  -3   0  18        0.23        0.00      0.29 o 
  -2   0  18        0.89        0.57      0.33 o 
  -1   0  18        0.51        0.23      0.33 o 
   0   0  18        0.00        0.17      0.25 o 
  -8   1  18        0.98        1.97      0.32 o 
  -7   1  18        0.02        0.15      0.30 o 
  -6   1  18        1.56        1.85      0.36 o 
  -5   1  18        0.01        0.18      0.30 o 
  -4   1  18        0.08        0.10      0.28 o 
  -3   1  18        1.67        1.56      0.36 o 
  -2   1  18        2.61        2.84      0.39 o 
  -1   1  18        0.01        0.24      0.26 o 
  -9   2  18        0.00        0.00      0.24 o 
  -8   2  18        4.14        4.76      0.42 o 
  -7   2  18       20.22       20.06      0.76 o 
  -6   2  18        0.18        0.06      0.33 o 
  -5   2  18        1.15        1.30      0.31 o 
  -4   2  18        0.22        0.00      0.33 o 
  -3   2  18       12.88       14.04      0.65 o 
  -2   2  18        0.08        0.00      0.30 o 
  -1   2  18        0.17        0.13      0.25 o 
  -9   3  18        0.00        0.00      0.24 o 
  -8   3  18        3.38        3.85      0.40 o 
  -7   3  18       12.78       13.99      0.63 o 
  -6   3  18        1.20        1.33      0.34 o 
  -5   3  18        3.19        3.71      0.39 o 
  -4   3  18        0.00        0.00      0.31 o 
  -3   3  18        8.48        8.68      0.52 o 
  -2   3  18        3.54        3.88      0.37 o 
  -8   4  18        1.39        1.65      0.28 o 
  -7   4  18        1.00        0.63      0.32 o 
  -6   4  18        4.55        5.20      0.41 o 
  -5   4  18        7.55        8.55      0.51 o 
  -4   4  18        2.97        2.80      0.38 o 
  -3   4  18        3.52        3.64      0.35 o 
  -8   5  18        0.29        0.00      0.25 o 
  -7   5  18        2.58        2.88      0.34 o 
  -6   5  18        1.11        0.92      0.32 o 
  -5   5  18        0.89        0.76      0.30 o 
  -4   5  18        0.98        0.30      0.25 o 
  -3  -4  19        0.26        0.41      0.25 o 
  -5  -3  19        1.27        0.56      0.31 o 
  -4  -3  19        3.23        3.61      0.34 o 
  -3  -3  19        1.20        0.69      0.32 o 
  -2  -3  19        1.19        0.78      0.30 o 
  -6  -2  19        6.44        5.86      0.46 o 
  -5  -2  19        2.39        2.47      0.37 o 
  -4  -2  19        0.01        0.48      0.26 o 
  -3  -2  19        0.16        0.54      0.28 o 
  -2  -2  19        1.06        0.49      0.30 o 
  -6  -1  19        0.09        0.00      0.26 o 
  -5  -1  19        0.65        0.51      0.31 o 
  -4  -1  19        6.01        6.68      0.44 o 
  -3  -1  19        0.00        0.24      0.28 o 
  -2  -1  19        0.59        0.12      0.29 o 
  -7   0  19        3.53        3.82      0.36 o 
  -6   0  19        1.06        0.96      0.29 o 
  -5   0  19        1.23        1.10      0.32 o 
  -4   0  19        7.41        8.20      0.48 o 
  -3   0  19        3.62        3.38      0.68 o 
  -2   0  19        0.81        0.34      0.28 o 
  -7   1  19        7.06        7.56      0.49 o 
  -6   1  19        0.16        0.00      0.27 o 
  -5   1  19        3.23        3.01      0.39 o 
  -4   1  19        0.32        0.26      0.29 o 
  -3   1  19        0.07        0.00      0.26 o 
  -2   1  19        3.44        3.80      0.37 o 
  -7   2  19        2.74        3.20      0.33 o 
  -6   2  19        0.29        0.05      0.27 o 
  -5   2  19        0.53        0.45      0.32 o 
  -4   2  19        0.49        0.38      0.27 o 
  -3   2  19        0.59        0.44      0.27 o 
  -7   3  19        1.53        0.82      0.31 o 
  -6   3  19        2.25        2.56      0.33 o 
  -5   3  19        3.41        3.84      0.40 o 
  -4   3  19        0.13        0.06      0.24 o 
                                                 
